# Supplementary material for: Revealing hyperactivated IFN-γ pathways in perianal fistulizing Crohn’s disease using single-cell and spatial multi-omics
Source: J Clin Invest. 2025 Jul 3;135(17):e193413. doi: 10.1172/JCI193413 (PMC12404762; doi:10.1172/JCI193413)
Supplement: Supporting data values [file jci-135-193413-s145.xlsx]

## Sheet: 1A
p_val	avg_log2FC	pct.1	pct.2	p_val_adj	cluster	gene
0	3.75945	0.961	0.004	0	endothelial	VWF
0	3.73127	0.977	0.023	0	endothelial	HSPG2
0	3.47425	0.935	0.032	0	endothelial	SPARCL1
0	3.41294	0.945	0.073	0	endothelial	IGFBP7
0	3.40033	0.953	0.04	0	endothelial	LDB2
0	3.37548	0.945	0.08	0	endothelial	MCTP1
0	3.36645	0.906	0.04	0	endothelial	COL4A1
0	3.27783	0.992	0.142	0	endothelial	PECAM1
0	3.25575	0.918	0.042	0	endothelial	COL4A2
0	3.22061	0.927	0.017	0	endothelial	MAGI1
0	3.16309	0.876	0.02	0	endothelial	COL15A1
0	3.11564	0.862	0.004	0	endothelial	PLVAP
0	3.08621	0.947	0.138	0	endothelial	PLCB1
0	3.03904	0.921	0.074	0	endothelial	A2M
0	2.96808	0.973	0.121	0	endothelial	PTPRM
0	2.9362	0.877	0.022	0	endothelial	CALCRL
0	2.9035	0.959	0.006	0	endothelial	ADGRL4
0	2.83636	0.771	0.013	0	endothelial	ZNF385D
0	2.83112	0.958	0.005	0	endothelial	EGFL7
0	2.81467	0.925	0.075	0	endothelial	PKP4
0	2.23297	0.902	0.243	0	CD4 naive/Tcm	IL7R
0	1.82061	0.784	0.309	0	CD4 naive/Tcm	ANXA1
0	1.03657	0.808	0.328	0	CD4 naive/Tcm	GIMAP7
0	0.906851	0.656	0.207	0	CD4 naive/Tcm	TCF7
0	0.882224	0.93	0.749	0	CD4 naive/Tcm	ZFP36L2
0	0.878631	0.917	0.378	0	CD4 naive/Tcm	CD3E
0	0.85348	0.668	0.214	0	CD4 naive/Tcm	CAMK4
0	0.830734	0.581	0.196	0	CD4 naive/Tcm	ICOS
0	0.816432	0.482	0.07	0	CD4 naive/Tcm	CD40LG
0	0.800788	0.671	0.216	0	CD4 naive/Tcm	TC2N
0	0.77222	0.702	0.29	0	CD4 naive/Tcm	GIMAP4
0	0.750766	0.974	0.821	0	CD4 naive/Tcm	SARAF
0	0.748772	0.862	0.364	0	CD4 naive/Tcm	CD2
0	0.747992	0.601	0.213	0	CD4 naive/Tcm	FLT3LG
4.5716e-302	0.839054	0.798	0.596	1.21792e-297	CD4 naive/Tcm	LDHB
1.20656e-259	0.763701	0.535	0.21	3.21438e-255	CD4 naive/Tcm	ANK3
6.09713e-221	0.767956	0.485	0.174	1.62434e-216	CD4 naive/Tcm	KLRB1
1.15034e-188	0.774497	0.634	0.339	3.06463e-184	CD4 naive/Tcm	RGCC
9.76886e-148	1.02395	0.694	0.497	2.60252e-143	CD4 naive/Tcm	TNFAIP3
3.54599e-43	0.801463	0.89	0.855	9.44687e-39	CD4 naive/Tcm	FOS
0	3.9608	0.972	0.086	0	CD56dim NK	GNLY
0	3.41002	0.999	0.216	0	CD56dim NK	NKG7
0	3.28142	0.985	0.157	0	CD56dim NK	PRF1
0	3.22509	0.972	0.089	0	CD56dim NK	GZMB
0	2.39974	0.813	0.076	0	CD56dim NK	SPON2
0	2.39202	0.982	0.197	0	CD56dim NK	CTSW
0	2.33293	0.892	0.046	0	CD56dim NK	FCGR3A
0	2.25988	0.764	0.015	0	CD56dim NK	FGFBP2
0	2.24347	0.964	0.103	0	CD56dim NK	KLRD1
0	2.19823	0.975	0.212	0	CD56dim NK	GZMA
0	2.14967	0.973	0.272	0	CD56dim NK	CST7
0	2.00428	0.982	0.374	0	CD56dim NK	CD247
0	1.95971	0.823	0.069	0	CD56dim NK	CLIC3
0	1.95517	0.789	0.026	0	CD56dim NK	CX3CR1
0	1.79348	0.948	0.137	0	CD56dim NK	TYROBP
0	1.76813	0.843	0.028	0	CD56dim NK	KLRF1
0	1.76258	0.656	0.09	0	CD56dim NK	XCL2
1.47278e-283	1.72982	0.909	0.289	3.92362e-279	CD56dim NK	CCL5
4.79136e-258	2.09348	0.852	0.237	1.27647e-253	CD56dim NK	CCL4
2.18185e-116	1.72797	0.466	0.133	5.81268e-112	CD56dim NK	CCL4L2
0	4.10906	0.862	0.079	0	CD56hi NK	GNLY
0	3.60099	0.923	0.054	0	CD56hi NK	XCL1
0	3.53719	0.92	0.077	0	CD56hi NK	XCL2
0	2.46742	0.954	0.189	0	CD56hi NK	CTSW
0	2.34428	0.954	0.094	0	CD56hi NK	KLRD1
0	2.23694	0.977	0.208	0	CD56hi NK	NKG7
0	2.23681	0.788	0.023	0	CD56hi NK	KLRC1
0	2.05958	0.971	0.363	0	CD56hi NK	CD7
0	1.95923	0.765	0.033	0	CD56hi NK	TRDC
0	1.73953	0.901	0.233	0	CD56hi NK	IL2RB
0	1.70427	0.622	0.088	0	CD56hi NK	GZMB
0	1.68163	0.973	0.128	0	CD56hi NK	TYROBP
0	1.5803	0.842	0.188	0	CD56hi NK	HOPX
0	1.55964	0.877	0.156	0	CD56hi NK	KLRK1
0	1.55098	0.611	0.031	0	CD56hi NK	KLRC2
0	1.52677	0.778	0.209	0	CD56hi NK	GZMA
0	1.52025	0.851	0.134	0	CD56hi NK	MATK
4.99361e-244	1.41353	0.751	0.286	1.33035e-239	CD56hi NK	CCL5
8.8508e-168	1.82579	0.476	0.141	2.35794e-163	CD56hi NK	AREG
2.91617e-159	1.62999	0.607	0.236	7.76896e-155	CD56hi NK	CCL4
0	3.11279	1	0.217	0	CD8 Tem	NKG7
0	2.99448	0.919	0.088	0	CD8 Tem	GNLY
0	2.65615	0.919	0.075	0	CD8 Tem	GZMH
0	2.32446	0.962	0.159	0	CD8 Tem	PRF1
0	2.16049	1	0.289	0	CD8 Tem	CCL5
0	1.98904	0.77	0.016	0	CD8 Tem	FGFBP2
0	1.9152	0.864	0.092	0	CD8 Tem	GZMB
0	1.88398	0.962	0.199	0	CD8 Tem	CTSW
0	1.85175	0.975	0.213	0	CD8 Tem	GZMA
0	1.80011	0.99	0.273	0	CD8 Tem	CST7
0	1.69839	0.833	0.106	0	CD8 Tem	KLRD1
0	1.68107	0.784	0.028	0	CD8 Tem	CX3CR1
0	1.39356	0.8	0.16	0	CD8 Tem	KLRG1
0	1.31975	0.574	0.051	0	CD8 Tem	FCGR3A
1.17056e-303	1.29852	0.812	0.166	3.11849e-299	CD8 Tem	KLRK1
5.64241e-250	1.95346	0.294	0.01	1.50319e-245	CD8 Tem	TRDV2
2.90078e-246	1.48739	0.982	0.557	7.72796e-242	CD8 Tem	HCST
1.69258e-227	1.26262	0.98	0.632	4.5092e-223	CD8 Tem	ITGB2
1.74016e-208	1.50698	0.385	0.043	4.63597e-204	CD8 Tem	TRGV9
1.52445e-156	1.21838	0.539	0.13	4.06129e-152	CD8 Tem	CD8A
0	3.1526	0.994	0.209	0	CD8 Trm	CCL5
0	2.80545	0.914	0.066	0	CD8 Trm	GZMK
0	2.48889	0.811	0.173	0	CD8 Trm	CCL4
0	2.40102	0.501	0.091	0	CD8 Trm	CCL4L2
0	2.24561	0.964	0.133	0	CD8 Trm	NKG7
0	2.24552	0.763	0.055	0	CD8 Trm	CD8A
0	2.21826	0.495	0.055	0	CD8 Trm	IFNG
0	2.20015	0.954	0.196	0	CD8 Trm	CST7
0	2.18076	0.935	0.132	0	CD8 Trm	GZMA
0	1.77141	0.672	0.037	0	CD8 Trm	CD8B
0	1.4781	0.821	0.178	0	CD8 Trm	AOAH
0	1.33752	0.965	0.511	0	CD8 Trm	HCST
0	1.33473	0.45	0.039	0	CD8 Trm	GZMH
0	1.32738	0.746	0.101	0	CD8 Trm	KLRK1
0	1.18245	0.993	0.45	0	CD8 Trm	IL32
0	1.17811	0.787	0.2	0	CD8 Trm	GZMM
0	1.16303	0.97	0.378	0	CD8 Trm	CD3E
0	1.12764	0.848	0.391	0	CD8 Trm	PLAAT4
0	1.11238	0.796	0.133	0	CD8 Trm	CTSW
0	1.11022	0.392	0.064	0	CD8 Trm	GZMB
0	2.33821	0.825	0.038	0	CD8 Trm precursor	ZNF683
0	2.21675	0.737	0.036	0	CD8 Trm precursor	KLRC2
0	2.11534	0.991	0.37	0	CD8 Trm precursor	CD7
0	2.03195	0.759	0.066	0	CD8 Trm precursor	XCL1
0	1.97081	0.529	0.041	0	CD8 Trm precursor	LINC02446
0	1.86424	0.952	0.198	0	CD8 Trm precursor	CTSW
0	1.85903	0.372	0.013	0	CD8 Trm precursor	TRDV1
0	1.58608	0.906	0.164	0	CD8 Trm precursor	KLRK1
0	1.52568	0.833	0.106	0	CD8 Trm precursor	KLRD1
0	1.47156	0.777	0.183	0	CD8 Trm precursor	TRG-AS1
0	1.34156	0.614	0.091	0	CD8 Trm precursor	XCL2
4.67587e-306	1.3653	0.902	0.242	1.2457e-301	CD8 Trm precursor	AOAH
2.0654e-287	1.12201	0.703	0.149	5.50244e-283	CD8 Trm precursor	LEF1
2.02037e-263	1.15901	0.786	0.233	5.38246e-259	CD8 Trm precursor	CXCR3
1.33685e-262	1.45019	0.665	0.128	3.56149e-258	CD8 Trm precursor	CD8A
1.02843e-249	1.35212	0.978	0.557	2.73983e-245	CD8 Trm precursor	HCST
1.72785e-206	1.98696	0.528	0.093	4.60317e-202	CD8 Trm precursor	GNLY
2.26515e-205	1.49257	0.842	0.291	6.03459e-201	CD8 Trm precursor	CCL5
6.11424e-174	1.14203	0.982	0.505	1.62889e-169	CD8 Trm precursor	IL32
7.63996e-170	1.17399	0.992	0.782	2.03536e-165	CD8 Trm precursor	IFITM1
6.96328e-290	3.00161	0.933	0.055	1.85509e-285	cDC1/2	CPVL
6.96654e-240	3.99618	0.983	0.084	1.85595e-235	cDC1/2	LYZ
4.4245e-204	2.80421	0.95	0.092	1.17873e-199	cDC1/2	AIF1
1.24292e-195	2.69765	0.508	0.021	3.31125e-191	cDC1/2	C1QA
1.49517e-186	2.38648	0.45	0.017	3.98329e-182	cDC1/2	C1QB
3.78877e-173	4.62957	0.992	0.147	1.00937e-168	cDC1/2	CST3
1.59457e-166	2.74855	0.45	0.019	4.2481e-162	cDC1/2	C1QC
7.52545e-108	2.05753	0.833	0.126	2.00486e-103	cDC1/2	FCER1G
1.26962e-100	2.45039	0.842	0.148	3.38238e-96	cDC1/2	TYROBP
1.59609e-74	2.88207	1	0.64	4.25215e-70	cDC1/2	HLA-DPB1
1.20173e-72	2.90025	1	0.647	3.20153e-68	cDC1/2	HLA-DPA1
2.33757e-72	2.90685	0.992	0.666	6.22753e-68	cDC1/2	HLA-DRB1
1.41354e-68	2.47941	1	0.601	3.76582e-64	cDC1/2	HLA-DRA
5.41845e-67	2.08299	0.983	0.478	1.44353e-62	cDC1/2	GSTP1
1.32515e-65	2.51209	0.983	0.399	3.53034e-61	cDC1/2	IFI30
3.72969e-65	2.30253	1	0.918	9.93627e-61	cDC1/2	CD74
2.7974e-62	2.39643	1	0.585	7.45254e-58	cDC1/2	HLA-DQB1
8.19718e-60	2.22901	1	0.54	2.18381e-55	cDC1/2	HLA-DQA1
1.5065e-53	2.17475	0.9	0.344	4.01348e-49	cDC1/2	HLA-DRB5
5.87466e-42	2.24779	1	0.972	1.56507e-37	cDC1/2	FTL
0	5.92603	0.6	0.005	0	DPT+ PI16+ fibroblast	APOD
0	5.0976	0.976	0.024	0	DPT+ PI16+ fibroblast	DCN
0	4.64694	0.812	0.013	0	DPT+ PI16+ fibroblast	SFRP2
0	4.44271	0.764	0.023	0	DPT+ PI16+ fibroblast	PI16
0	4.42279	0.927	0.015	0	DPT+ PI16+ fibroblast	IGFBP6
0	4.38349	0.648	0.003	0	DPT+ PI16+ fibroblast	CXCL14
0	4.27158	0.909	0.022	0	DPT+ PI16+ fibroblast	FBLN1
0	3.95916	0.939	0.039	0	DPT+ PI16+ fibroblast	MGP
0	3.87728	0.842	0.021	0	DPT+ PI16+ fibroblast	IGFBP5
0	3.7321	0.994	0.062	0	DPT+ PI16+ fibroblast	SERPING1
0	3.70402	1	0.071	0	DPT+ PI16+ fibroblast	C1S
0	3.61927	0.982	0.022	0	DPT+ PI16+ fibroblast	LUM
0	3.5671	0.994	0.051	0	DPT+ PI16+ fibroblast	COL1A2
0	3.38015	0.812	0.011	0	DPT+ PI16+ fibroblast	MFAP4
6.29944e-308	3.76194	0.994	0.088	1.67823e-303	DPT+ PI16+ fibroblast	IGFBP7
3.03595e-290	3.49903	0.624	0.025	8.08808e-286	DPT+ PI16+ fibroblast	CLEC3B
1.98155e-277	5.45505	0.861	0.07	5.27904e-273	DPT+ PI16+ fibroblast	CFD
1.38891e-232	3.62373	0.509	0.021	3.70019e-228	DPT+ PI16+ fibroblast	PTGDS
1.53557e-214	3.49288	1	0.146	4.09091e-210	DPT+ PI16+ fibroblast	CST3
1.00151e-192	5.53988	0.976	0.181	2.66811e-188	DPT+ PI16+ fibroblast	GSN
0	2.99326	0.898	0.101	0	ILC3	AL136456.1
0	2.67808	0.77	0.071	0	ILC3	XCL1
0	2.29714	0.864	0.072	0	ILC3	LINC00299
0	1.69942	0.639	0.012	0	ILC3	KRT86
0	1.61483	0.679	0.007	0	ILC3	KIT
0	1.60766	0.582	0.028	0	ILC3	PCDH9
0	1.48864	0.597	0.018	0	ILC3	SPINK2
7.15538e-278	2.11553	0.349	0.011	1.90627e-273	ILC3	CSF2
4.21464e-221	1.73398	0.869	0.185	1.12282e-216	ILC3	TNFRSF18
3.17672e-215	1.60106	0.705	0.117	8.46309e-211	ILC3	TOX2
1.73094e-207	1.49243	0.517	0.048	4.61141e-203	ILC3	TRDC
9.7158e-187	1.47184	0.679	0.126	2.58839e-182	ILC3	IL4I1
1.06595e-185	1.65379	0.864	0.208	2.8398e-181	ILC3	KLRB1
1.19818e-147	1.61304	0.815	0.26	3.19208e-143	ILC3	TCF7
2.82397e-146	2.02663	0.901	0.322	7.52334e-142	ILC3	IL7R
3.09531e-145	1.51523	0.795	0.205	8.24623e-141	ILC3	CTSW
6.35326e-137	1.86152	0.543	0.095	1.69257e-132	ILC3	XCL2
4.8189e-116	1.68486	0.858	0.339	1.2838e-111	ILC3	AFF3
5.20685e-95	1.99006	0.801	0.375	1.38716e-90	ILC3	CD7
8.06339e-23	1.67854	0.347	0.148	2.14817e-18	ILC3	AREG
0	5.724	1	0.047	0	inflammatory fibroblast-like	COL1A1
0	5.6557	1	0.052	0	inflammatory fibroblast-like	COL3A1
0	5.2538	1	0.044	0	inflammatory fibroblast-like	COL1A2
0	4.33048	1	0.076	0	inflammatory fibroblast-like	COL6A2
0	4.21063	0.998	0.017	0	inflammatory fibroblast-like	DCN
0	4.21048	0.982	0.029	0	inflammatory fibroblast-like	RARRES2
0	4.17038	0.991	0.024	0	inflammatory fibroblast-like	MMP2
0	4.14422	0.991	0.044	0	inflammatory fibroblast-like	COL6A3
0	3.97895	0.991	0.015	0	inflammatory fibroblast-like	LUM
0	3.7986	1	0.045	0	inflammatory fibroblast-like	COL6A1
0	3.59392	0.988	0.048	0	inflammatory fibroblast-like	AEBP1
0	3.38843	0.965	0.015	0	inflammatory fibroblast-like	FBLN1
0	3.30275	0.793	0.008	0	inflammatory fibroblast-like	SFRP2
0	3.29083	0.993	0.065	0	inflammatory fibroblast-like	C1S
0	3.27664	0.989	0.036	0	inflammatory fibroblast-like	COL5A2
0	3.22439	0.995	0.202	0	inflammatory fibroblast-like	IFITM3
0	3.19635	0.991	0.063	0	inflammatory fibroblast-like	SPARC
0	3.1462	0.972	0.032	0	inflammatory fibroblast-like	SDK1
0	3.1436	0.995	0.033	0	inflammatory fibroblast-like	C1R
1.0689e-130	3.5298	0.807	0.415	2.84766e-126	inflammatory fibroblast-like	MT2A
0	1.67075	0.738	0.041	0	ISG CD4/8	IFIT1
0	1.54245	0.664	0.039	0	ISG CD4/8	RSAD2
3.65785e-289	2.00313	0.848	0.133	9.74488e-285	ISG CD4/8	IFI44L
2.71425e-284	2.70421	0.979	0.24	7.23103e-280	ISG CD4/8	MX1
7.17059e-283	3.07999	0.988	0.258	1.91032e-278	ISG CD4/8	IFI6
3.48042e-257	1.76695	0.842	0.158	9.27219e-253	ISG CD4/8	OAS1
3.67007e-249	3.00818	0.988	0.328	9.77744e-245	ISG CD4/8	ISG15
5.83714e-233	1.55262	0.78	0.133	1.55507e-228	ISG CD4/8	OASL
6.56873e-208	1.6962	0.887	0.235	1.74998e-203	ISG CD4/8	MX2
4.72276e-194	2.254	0.991	0.578	1.25819e-189	ISG CD4/8	LY6E
1.83575e-179	1.5612	0.869	0.263	4.89063e-175	ISG CD4/8	SAMD9L
2.33904e-178	2.05787	0.991	0.563	6.23144e-174	ISG CD4/8	ISG20
2.49316e-177	1.5748	0.92	0.323	6.64204e-173	ISG CD4/8	XAF1
1.20125e-175	2.2502	1	0.784	3.20026e-171	ISG CD4/8	IFITM1
9.83639e-172	1.62888	0.935	0.385	2.62051e-167	ISG CD4/8	IRF7
1.19224e-167	1.70398	0.905	0.323	3.17625e-163	ISG CD4/8	EPSTI1
4.10348e-157	1.81637	0.938	0.43	1.09321e-152	ISG CD4/8	STAT1
1.13984e-152	1.59218	0.952	0.488	3.03665e-148	ISG CD4/8	TRIM22
8.00513e-143	1.93743	0.938	0.416	2.13265e-138	ISG CD4/8	MT2A
1.27668e-139	1.7105	0.988	0.691	3.4012e-135	ISG CD4/8	RNF213
0	5.18418	0.764	0.045	0	macs	APOE
0	4.25863	1	0.972	0	macs	FTL
0	4.18333	0.467	0.014	0	macs	CCL18
0	4.09357	0.985	0.074	0	macs	LYZ
0	3.9803	0.774	0.012	0	macs	C1QA
0	3.94958	0.746	0.016	0	macs	APOC1
0	3.83334	0.996	0.373	0	macs	CTSB
0	3.82703	0.764	0.01	0	macs	C1QC
0	3.77359	0.718	0.009	0	macs	C1QB
0	3.60168	0.77	0.031	0	macs	MMP9
0	3.56378	0.997	0.608	0	macs	PSAP
0	3.42204	0.996	0.392	0	macs	IFI30
0	3.37226	0.967	0.42	0	macs	CTSD
0	3.30759	0.999	0.138	0	macs	TYROBP
0	3.28669	1	0.983	0	macs	FTH1
0	3.17582	0.99	0.117	0	macs	FCER1G
0	3.13475	0.881	0.096	0	macs	CTSL
0	3.12141	0.986	0.119	0	macs	CD68
0	2.98621	0.95	0.061	0	macs	CD14
0	2.93472	0.987	0.138	0	macs	CST3
0	2.42302	0.908	0.206	0	MAIT	KLRB1
0	1.99563	0.636	0.014	0	MAIT	TRAV1-2
0	1.35116	0.68	0.021	0	MAIT	SLC4A10
1.77929e-252	1.83792	0.658	0.102	4.74021e-248	MAIT	AL136456.1
2.99835e-243	1.19447	0.25	0.003	7.98791e-239	MAIT	TRBV6-4
4.76277e-232	1.68275	0.746	0.144	1.26885e-227	MAIT	CEBPD
7.90353e-225	1.25404	0.66	0.123	2.10558e-220	MAIT	LINC01871
9.13738e-204	1.43212	0.88	0.217	2.43429e-199	MAIT	GZMA
1.67037e-199	1.31921	0.706	0.173	4.45004e-195	MAIT	NCR3
1.48388e-188	1.28371	0.928	0.357	3.95322e-184	MAIT	RORA
2.06918e-175	1.56461	0.57	0.094	5.5125e-171	MAIT	GNLY
1.38548e-165	1.34119	0.908	0.384	3.69107e-161	MAIT	SPOCK2
1.64243e-163	1.20456	0.63	0.131	4.3756e-159	MAIT	CD8A
1.19581e-148	1.52026	0.842	0.321	3.18577e-144	MAIT	IL7R
6.60429e-93	1.40227	0.866	0.518	1.75945e-88	MAIT	TNFAIP3
3.12014e-90	1.50896	0.766	0.373	8.31238e-86	MAIT	TNF
1.89063e-87	1.87919	0.656	0.242	5.03682e-83	MAIT	CCL4
5.4645e-71	1.19447	0.53	0.196	1.4558e-66	MAIT	PHLDA1
4.63874e-59	1.23249	0.684	0.373	1.23581e-54	MAIT	RGCC
3.2205e-51	1.28622	0.332	0.099	8.57975e-47	MAIT	GZMB
0	6.61032	0.978	0.002	0	mast	TPSAB1
0	5.51573	0.966	0.001	0	mast	CPA3
0	5.50477	0.966	0.002	0	mast	TPSB2
0	3.8734	0.966	0.01	0	mast	KIT
0	3.85736	0.989	0.019	0	mast	SLC24A3
0	3.66879	0.921	0.001	0	mast	TPSD1
0	3.47543	0.989	0.002	0	mast	HDC
0	3.46234	0.966	0.007	0	mast	GATA2
0	3.35265	0.966	0.004	0	mast	SLC18A2
0	3.18566	0.944	0.032	0	mast	LTC4S
0	3.11409	0.944	0	0	mast	MS4A2
0	3.07937	0.955	0.002	0	mast	HPGDS
0	2.97262	0.506	0	0	mast	CTSG
0	2.91519	0.955	0.039	0	mast	VWA5A
0	2.84361	0.809	0.003	0	mast	CADPS
1.57519e-273	3.80794	0.888	0.037	4.19647e-269	mast	HPGD
9.96646e-193	2.54106	0.82	0.051	2.65516e-188	mast	CLU
7.21184e-114	2.54953	0.944	0.16	1.92131e-109	mast	MAST4
9.46856e-91	2.73633	0.955	0.211	2.52252e-86	mast	ACSL4
2.16948e-61	2.5205	0.494	0.063	5.7797e-57	mast	CLNK
0	2.55982	0.997	0.167	0	memory B cells	MS4A1
0	2.28956	0.986	0.142	0	memory B cells	BANK1
0	2.14452	0.999	0.465	0	memory B cells	HLA-DRA
0	1.99965	0.996	0.384	0	memory B cells	HLA-DQA1
0	1.99642	1	0.889	0	memory B cells	CD74
0	1.9195	0.952	0.361	0	memory B cells	CD83
0	1.79039	0.996	0.528	0	memory B cells	HLA-DPA1
0	1.78017	0.996	0.444	0	memory B cells	HLA-DQB1
0	1.75057	0.978	0.164	0	memory B cells	CD79A
0	1.65082	0.93	0.202	0	memory B cells	RALGPS2
0	1.63481	0.995	0.518	0	memory B cells	HLA-DPB1
0	1.50459	0.998	0.552	0	memory B cells	HLA-DRB1
0	1.38726	0.706	0.057	0	memory B cells	CD24
0	1.37402	0.875	0.115	0	memory B cells	CD19
0	1.34817	0.931	0.249	0	memory B cells	MEF2C
0	1.33504	0.993	0.79	0	memory B cells	CD37
0	1.27036	0.729	0.179	0	memory B cells	SMIM14
0	1.25636	0.638	0.018	0	memory B cells	TNFRSF13B
0	1.22676	0.784	0.168	0	memory B cells	ARHGAP24
0	1.20476	0.804	0.157	0	memory B cells	GNG7
0	5.10086	0.901	0.015	0	monocytes	IL1B
0	4.87398	0.936	0.028	0	monocytes	S100A9
0	4.69552	0.924	0.252	0	monocytes	TIMP1
0	4.60258	0.919	0.024	0	monocytes	S100A8
0	4.07925	0.862	0.083	0	monocytes	CCL3
0	3.91996	0.985	0.365	0	monocytes	SOD2
0	3.85216	0.745	0.015	0	monocytes	CXCL8
0	3.59456	0.936	0.031	0	monocytes	LYZ
0	3.51938	0.905	0.087	0	monocytes	IER3
0	3.50845	0.605	0.014	0	monocytes	CXCL2
0	3.46971	0.791	0.012	0	monocytes	IL1RN
0	3.36281	0.798	0.028	0	monocytes	C15orf48
0	3.3576	0.931	0.056	0	monocytes	PLAUR
0	3.29911	0.999	0.982	0	monocytes	FTH1
0	3.27382	0.978	0.363	0	monocytes	IFI30
0	3.2172	0.966	0.352	0	monocytes	NAMPT
0	3.17486	0.696	0.041	0	monocytes	CCL3L1
0	3.17418	0.571	0.029	0	monocytes	G0S2
0	3.0615	0.952	0.097	0	monocytes	TYROBP
0	3.00571	0.934	0.076	0	monocytes	FCER1G
0	3.57379	0.884	0.082	0	mRegDCs	LYZ
0	2.88265	0.647	0.018	0	mRegDCs	IDO1
0	2.81692	0.713	0.025	0	mRegDCs	LAMP3
0	2.57736	0.873	0.084	0	mRegDCs	TNFAIP2
0	2.33482	0.909	0.044	0	mRegDCs	CSF2RA
4.56991e-302	3.25385	0.662	0.048	1.21747e-297	mRegDCs	FSCN1
6.99231e-298	2.87149	0.735	0.056	1.86282e-293	mRegDCs	CXCL8
7.40226e-298	3.23525	0.782	0.071	1.97204e-293	mRegDCs	C15orf48
7.33793e-253	2.39929	0.96	0.145	1.9549e-248	mRegDCs	TYROBP
3.06066e-250	2.4122	0.309	0.006	8.15389e-246	mRegDCs	CCL22
1.7734e-237	2.42981	0.695	0.065	4.72451e-233	mRegDCs	IL1B
9.83669e-230	3.27588	0.876	0.145	2.62059e-225	mRegDCs	CST3
1.39599e-227	2.56664	0.596	0.059	3.71906e-223	mRegDCs	EBI3
1.23573e-199	2.78716	0.589	0.06	3.2921e-195	mRegDCs	G0S2
1.5539e-169	3.27339	0.978	0.397	4.13975e-165	mRegDCs	IFI30
4.03419e-154	2.29882	0.935	0.361	1.07475e-149	mRegDCs	PPA1
3.25372e-135	2.46474	0.989	0.639	8.66822e-131	mRegDCs	HLA-DPB1
7.33942e-132	2.43617	0.982	0.665	1.9553e-127	mRegDCs	HLA-DRB1
4.36067e-118	2.34493	0.971	0.646	1.16173e-113	mRegDCs	HLA-DPA1
3.71072e-94	3.47659	0.84	0.426	9.88572e-90	mRegDCs	TXN
0	4.03649	0.987	0.074	0	myofibroblast	IGFBP7
0	3.89609	0.97	0.04	0	myofibroblast	COL1A1
0	3.84556	0.819	0.027	0	myofibroblast	MGP
0	3.82739	0.937	0.057	0	myofibroblast	SPARC
0	3.75013	0.999	0.057	0	myofibroblast	CALD1
0	3.64086	0.97	0.037	0	myofibroblast	COL1A2
0	3.53087	0.931	0.041	0	myofibroblast	COL4A1
0	3.46057	0.968	0.045	0	myofibroblast	COL3A1
0	3.43342	0.955	0.043	0	myofibroblast	COL4A2
0	3.41234	0.871	0.031	0	myofibroblast	CCDC102B
0	3.3778	0.976	0.069	0	myofibroblast	COL6A2
0	3.37222	0.819	0.018	0	myofibroblast	RGS5
0	3.31253	0.892	0.036	0	myofibroblast	PRKG1
0	3.22519	0.968	0.045	0	myofibroblast	LHFPL6
0	3.2142	0.739	0.038	0	myofibroblast	ACTA2
0	3.16607	0.765	0.035	0	myofibroblast	TAGLN
0	3.02471	0.936	0.081	0	myofibroblast	COL18A1
0	3.00676	0.883	0.036	0	myofibroblast	DLC1
0	2.9428	0.861	0.198	0	myofibroblast	IFITM3
0	2.91631	0.882	0.031	0	myofibroblast	TIMP3
0	2.26433	0.825	0.006	0	naive B cells	TCL1A
0	1.95448	0.916	0.301	0	naive B cells	BACH2
0	1.80935	0.991	0.313	0	naive B cells	CD79A
0	1.68043	0.944	0.284	0	naive B cells	AFF3
0	1.58536	0.772	0.081	0	naive B cells	FCER2
0	1.48531	0.821	0.204	0	naive B cells	FCRL1
0	1.47437	1	0.91	0	naive B cells	CD74
0	1.4384	0.79	0.13	0	naive B cells	CD72
0	1.40411	0.962	0.469	0	naive B cells	CD83
0	1.34622	1	0.563	0	naive B cells	HLA-DRA
0	1.34364	0.897	0.33	0	naive B cells	CD79B
0	1.33801	1	0.634	0	naive B cells	HLA-DRB1
0	1.32703	0.873	0.259	0	naive B cells	HVCN1
0	1.32515	0.999	0.827	0	naive B cells	CD37
0	1.3242	0.992	0.32	0	naive B cells	MS4A1
0	1.32279	0.721	0.096	0	naive B cells	COL19A1
0	1.31683	0.941	0.655	0	naive B cells	CXCR4
0	1.26868	0.94	0.373	0	naive B cells	MEF2C
0	1.2588	0.998	0.497	0	naive B cells	HLA-DQA1
0	1.21795	0.973	0.299	0	naive B cells	BANK1
0	2.85635	0.955	0.058	0	pDCs	IL3RA
0	2.31008	0.885	0.02	0	pDCs	PTPRS
0	2.18619	0.833	0.012	0	pDCs	LINC01374
3.02705e-270	2.90482	0.942	0.086	8.06436e-266	pDCs	ZFAT
7.29374e-265	2.41863	0.942	0.088	1.94313e-260	pDCs	RHEX
5.76467e-224	2.65195	0.853	0.084	1.53576e-219	pDCs	PLD4
5.71855e-221	4.23561	0.885	0.099	1.52348e-216	pDCs	GZMB
2.08277e-177	2.28806	0.744	0.078	5.5487e-173	pDCs	CLIC3
5.93413e-140	2.50023	0.949	0.209	1.58091e-135	pDCs	APP
5.82752e-138	2.16547	0.942	0.213	1.55251e-133	pDCs	BCL11A
1.36358e-125	2.24489	0.821	0.159	3.63271e-121	pDCs	TEX14
7.2909e-124	2.75545	0.981	0.318	1.94237e-119	pDCs	IRF8
9.35692e-124	3.20894	0.987	0.338	2.49278e-119	pDCs	TCF4
1.071e-117	2.29212	0.962	0.318	2.85324e-113	pDCs	UGCG
4.50755e-116	3.40375	0.974	0.387	1.20086e-111	pDCs	IRF7
9.16549e-107	2.38197	0.923	0.293	2.44178e-102	pDCs	PLAC8
8.03334e-92	2.78328	0.955	0.507	2.14016e-87	pDCs	FCHSD2
5.70743e-91	2.2406	0.84	0.245	1.52052e-86	pDCs	ITM2C
3.42326e-78	2.44772	0.846	0.338	9.1199e-74	pDCs	PPP1R14B
5.93219e-48	2.6924	0.218	0.022	1.58039e-43	pDCs	PTGDS
0	4.80456	0.968	0.036	0	PDGFRAhi fibroblast	SDK1
0	4.24676	1	0.056	0	PDGFRAhi fibroblast	COL3A1
0	4.10044	0.993	0.046	0	PDGFRAhi fibroblast	PRKG1
0	4.05037	0.996	0.051	0	PDGFRAhi fibroblast	COL1A1
0	4.04526	0.918	0.024	0	PDGFRAhi fibroblast	GPC6
0	3.99699	0.95	0.034	0	PDGFRAhi fibroblast	BNC2
0	3.96322	0.982	0.024	0	PDGFRAhi fibroblast	BICC1
0	3.8934	0.975	0.049	0	PDGFRAhi fibroblast	COL6A3
0	3.85445	1	0.049	0	PDGFRAhi fibroblast	COL1A2
0	3.62762	0.993	0.057	0	PDGFRAhi fibroblast	PTPRG
0	3.5301	0.872	0.046	0	PDGFRAhi fibroblast	GLIS3
0	3.50451	0.982	0.04	0	PDGFRAhi fibroblast	COL5A2
0	3.33156	0.901	0.029	0	PDGFRAhi fibroblast	NXN
0	3.29017	0.961	0.022	0	PDGFRAhi fibroblast	PDZRN3
0	3.20073	0.72	0.021	0	PDGFRAhi fibroblast	KIF26B
0	3.11959	0.943	0.077	0	PDGFRAhi fibroblast	PLEKHA5
0	3.11887	0.805	0.031	0	PDGFRAhi fibroblast	KAZN
0	3.08373	0.915	0.049	0	PDGFRAhi fibroblast	CACNA1C
0	2.98489	0.989	0.081	0	PDGFRAhi fibroblast	COL6A2
5.1931e-263	3.56225	0.851	0.14	1.38349e-258	PDGFRAhi fibroblast	RUNX2
0	8.161	0.69	0.077	0	plasma cells	IGHG2
0	7.54164	0.815	0.118	0	plasma cells	IGHG1
0	7.43277	0.799	0.194	0	plasma cells	IGKC
0	5.2694	0.514	0.085	0	plasma cells	IGHG3
1.70465e-279	6.29159	0.585	0.147	4.54135e-275	plasma cells	IGHA1
3.39215e-155	6.40882	0.287	0.046	9.03703e-151	plasma cells	IGKV4-1
5.89527e-155	5.81068	0.33	0.065	1.57056e-150	plasma cells	IGLC2
3.85399e-128	6.90923	0.213	0.032	1.02674e-123	plasma cells	IGKV3-15
3.3667e-117	6.51175	0.184	0.023	8.96923e-113	plasma cells	IGHV3-7
2.1894e-95	6.05885	0.134	0.011	5.83277e-91	plasma cells	IGKV1-9
5.93297e-81	5.33222	0.228	0.062	1.5806e-76	plasma cells	IGLC3
2.30745e-75	6.98538	0.25	0.07	6.14729e-71	plasma cells	IGKV3-20
4.95555e-67	6.90346	0.221	0.067	1.32021e-62	plasma cells	IGHV3-23
1.39267e-66	5.86093	0.119	0.017	3.7102e-62	plasma cells	IGLV2-23
9.25403e-62	5.78415	0.131	0.022	2.46537e-57	plasma cells	IGHV4-39
7.04785e-56	6.17969	0.166	0.048	1.87762e-51	plasma cells	IGKV3-11
1.3797e-43	5.71946	0.119	0.039	3.67565e-39	plasma cells	IGKV1-5
2.46314e-34	5.55477	0.106	0.027	6.56205e-30	plasma cells	IGKV2-30
4.1037e-23	5.89482	0.132	0.057	1.09327e-18	plasma cells	IGLV2-14
8.87088e-23	5.54737	0.138	0.055	2.36329e-18	plasma cells	IGHV3-30
0	4.87212	0.944	0.043	0	smooth muscle	ACTA2
0	4.71405	0.959	0.024	0	smooth muscle	RGS5
0	4.54595	0.991	0.041	0	smooth muscle	TAGLN
0	4.52357	1	0.083	0	smooth muscle	IGFBP7
0	4.25792	0.998	0.051	0	smooth muscle	MYL9
0	3.85319	1	0.065	0	smooth muscle	SPARC
0	3.71861	0.989	0.027	0	smooth muscle	ADIRF
0	3.6498	0.996	0.026	0	smooth muscle	SOD3
0	3.64928	1	0.204	0	smooth muscle	IFITM3
0	3.63531	0.98	0.042	0	smooth muscle	SPARCL1
0	3.61853	1	0.066	0	smooth muscle	CALD1
0	3.40069	0.991	0.033	0	smooth muscle	MGP
0	3.29181	0.993	0.04	0	smooth muscle	TPM2
0	3.24642	0.959	0.015	0	smooth muscle	NDUFA4L2
0	3.21007	0.991	0.094	0	smooth muscle	TPM1
0	3.04945	0.989	0.058	0	smooth muscle	SERPING1
0	3.03352	0.972	0.049	0	smooth muscle	SERPINF1
0	2.93052	0.993	0.054	0	smooth muscle	LHFPL6
0	2.89303	0.989	0.036	0	smooth muscle	NR2F2
0	2.71301	0.725	0.009	0	smooth muscle	MUSTN1
0	3.59509	0.508	0.025	0	Tfh	CXCL13
0	1.57534	0.805	0.161	0	Tfh	TSHZ2
0	1.491	0.77	0.087	0	Tfh	TOX2
0	1.4694	0.828	0.201	0	Tfh	TIGIT
0	1.45116	0.843	0.195	0	Tfh	TBC1D4
0	1.44912	0.765	0.237	0	Tfh	TCF7
0	1.41209	0.626	0.138	0	Tfh	FAAH2
0	1.41074	0.911	0.335	0	Tfh	LAT
0	1.36668	0.595	0.081	0	Tfh	PTPN13
0	1.35407	0.681	0.15	0	Tfh	PASK
0	1.32311	0.758	0.184	0	Tfh	KLRB1
0	1.31241	0.806	0.279	0	Tfh	ITM2A
0	1.30066	0.869	0.353	0	Tfh	CD7
0	1.2907	0.886	0.519	0	Tfh	RNF19A
0	1.28659	0.729	0.162	0	Tfh	TNFRSF4
0	1.274	0.674	0.105	0	Tfh	PDCD1
0	1.26947	0.637	0.067	0	Tfh	ICA1
0	1.26191	0.707	0.265	0	Tfh	THADA
0	1.24379	0.718	0.153	0	Tfh	CTLA4
2.02294e-42	1.30236	0.122	0.045	5.38932e-38	Tfh	TRBV20-1
0	2.57218	0.316	0.007	0	Th17	IL17A
0	2.00011	0.588	0.14	0	Th17	LAG3
0	1.98822	0.868	0.145	0	Th17	CTLA4
0	1.73409	0.791	0.326	0	Th17	RGS1
0	1.6155	0.931	0.36	0	Th17	SPOCK2
0	1.53583	0.754	0.16	0	Th17	TNFRSF18
0	1.53529	0.728	0.162	0	Th17	TNFRSF4
0	1.53511	0.919	0.333	0	Th17	RORA
0	1.52029	0.971	0.398	0	Th17	CD2
0	1.51276	0.835	0.322	0	Th17	BATF
0	1.48393	0.806	0.215	0	Th17	ICOS
0	1.42522	0.984	0.674	0	Th17	S100A4
0	1.42497	0.733	0.185	0	Th17	KLRB1
0	1.41501	0.844	0.314	0	Th17	MIR4435-2HG
0	1.37968	0.584	0.049	0	Th17	CCL20
0	1.3427	0.953	0.384	0	Th17	CD3D
0	1.30738	0.772	0.319	0	Th17	RBPJ
0	1.29462	0.656	0.175	0	Th17	PHLDA1
0	1.27234	0.884	0.388	0	Th17	PBXIP1
0	1.25532	0.994	0.738	0	Th17	SRGN
0	1.95711	0.995	0.481	0	Treg	IL32
0	1.84482	0.741	0.145	0	Treg	CTLA4
0	1.82967	0.731	0.042	0	Treg	FOXP3
0	1.5751	0.62	0.163	0	Treg	TNFRSF4
0	1.3804	0.522	0.03	0	Treg	RTKN2
0	1.3383	0.667	0.097	0	Treg	IKZF2
0	1.31658	0.728	0.323	0	Treg	BATF
0	1.31342	0.683	0.216	0	Treg	ICOS
0	1.2557	0.507	0.087	0	Treg	IL2RA
0	1.23296	0.713	0.201	0	Treg	TIGIT
0	1.11081	0.709	0.196	0	Treg	TBC1D4
0	1.05761	0.662	0.174	0	Treg	STAM
0	0.95481	0.738	0.364	0	Treg	CYTOR
0	0.848814	0.85	0.449	0	Treg	SKAP1
0	0.843011	0.897	0.381	0	Treg	CD3D
2.36554e-305	1.10629	0.549	0.166	6.30204e-301	Treg	TNFRSF18
4.65744e-265	0.872827	0.666	0.319	1.24079e-260	Treg	MIR4435-2HG
2.63063e-239	0.919513	0.382	0.089	7.00826e-235	Treg	AL136456.1
1.99962e-229	1.21508	0.658	0.329	5.3272e-225	Treg	RGS1
2.34011e-55	1.01387	0.135	0.043	6.23428e-51	Treg	TRBV20-1

## Sheet: 1B,F
Fistula						Rectum						Terminal Ileum						Colon
Pathway	Pval	adjPval	qval	FC		Pathway	Pval	adjPval	qval	FC		Pathway	Pval	adjPval	qval	FC		Pathway	Pval	adjPval	qval	FC
HALLMARK_ALLOGRAFT_REJECTION	2.46964e-07	1.23482e-05	2.21549	11.784		HALLMARK_FATTY_ACID_METABOLISM	7.64936e-30	3.82468e-28	5.23616	-9.80772		HALLMARK_P53_PATHWAY	1.69039e-10	8.45193e-09	2.84131	4.62568		HALLMARK_TNFA_SIGNALING_VIA_NFKB	3.22386e-23	1.61193e-21	4.5599	-17.5507
HALLMARK_INTERFERON_GAMMA_RESPONSE	6.17741e-07	3.08871e-05	2.12373	27.992		HALLMARK_APOPTOSIS	2.02359e-26	1.0118e-24	4.89846	3.3784		HALLMARK_INTERFERON_GAMMA_RESPONSE	4.62766e-09	2.31383e-07	2.57598	7.81356		HALLMARK_APOPTOSIS	3.09496e-20	1.54748e-18	4.22023	-7.21272
HALLMARK_PROTEIN_SECRETION	6.17741e-07	3.08871e-05	2.12373	0.164		HALLMARK_ALLOGRAFT_REJECTION	8.60527e-25	4.30264e-23	4.7293	14.7025		HALLMARK_COMPLEMENT	3.59718e-08	1.79859e-06	2.39689	7.9635		HALLMARK_HYPOXIA	8.12221e-17	4.06111e-15	3.79359	-11.2308
HALLMARK_APOPTOSIS	1.49821e-06	7.49106e-05	2.03112	0.876		HALLMARK_ESTROGEN_RESPONSE_LATE	5.35115e-24	2.67558e-22	4.64463	-6.3713		HALLMARK_XENOBIOTIC_METABOLISM	6.17741e-07	3.08871e-05	2.12373	12.5566		HALLMARK_IL2_STAT5_SIGNALING	2.5023e-14	1.25115e-12	3.45003	-3.08898
HALLMARK_FATTY_ACID_METABOLISM	8.03549e-06	0.000401774	1.84283	-8.642		HALLMARK_KRAS_SIGNALING_UP	3.22386e-23	1.61193e-21	4.5599	4.7726		HALLMARK_MTORC1_SIGNALING	3.52342e-06	0.000176171	1.93754	4.9754		HALLMARK_UV_RESPONSE_UP	2.5023e-14	1.25115e-12	3.45003	-9.30116
HALLMARK_INFLAMMATORY_RESPONSE	8.03549e-06	0.000401774	1.84283	3.334		HALLMARK_INTERFERON_GAMMA_RESPONSE	1.88173e-22	9.40865e-21	4.47509	17.251		HALLMARK_KRAS_SIGNALING_UP	8.03549e-06	0.000401774	1.84283	2.6679		HALLMARK_P53_PATHWAY	3.63637e-13	1.81818e-11	3.27725	-11.9648
HALLMARK_IL2_STAT5_SIGNALING	3.81265e-05	0.00190633	1.64918	1.652		HALLMARK_COMPLEMENT	1.06413e-21	5.32064e-20	4.39022	4.78436		HALLMARK_ANDROGEN_RESPONSE	1.77727e-05	0.000888635	1.74679	4.3167		HALLMARK_ESTROGEN_RESPONSE_LATE	1.32241e-12	6.61205e-11	3.19056	-9.62306
HALLMARK_UV_RESPONSE_UP	3.81265e-05	0.00190633	1.64918	-11.288		HALLMARK_P53_PATHWAY	1.06413e-21	5.32064e-20	4.39022	2.58371		HALLMARK_EPITHELIAL_MESENCHYMAL_TRANSITION	1.77727e-05	0.000888635	1.74679	4.73326		HALLMARK_INFLAMMATORY_RESPONSE	4.66052e-12	2.33026e-10	3.10364	-1.80838
HALLMARK_IL6_JAK_STAT3_SIGNALING	7.93372e-05	0.00396686	1.54969	5.788		HALLMARK_ESTROGEN_RESPONSE_EARLY	7.9324e-19	3.9662e-17	4.04989	-1.19431		HALLMARK_INTERFERON_ALPHA_RESPONSE	3.81265e-05	0.00190633	1.64918	6.87226		HALLMARK_EPITHELIAL_MESENCHYMAL_TRANSITION	1.59179e-11	7.95893e-10	3.01648	-3.92954
HALLMARK_COMPLEMENT	0.000313689	0.0156844	1.34333	-1.998		HALLMARK_XENOBIOTIC_METABOLISM	7.9324e-19	3.9662e-17	4.04989	-7.30718		HALLMARK_MYC_TARGETS_V1	3.81265e-05	0.00190633	1.64918	-1.64956		HALLMARK_KRAS_SIGNALING_UP	1.59179e-11	7.95893e-10	3.01648	-1.57552
HALLMARK_ESTROGEN_RESPONSE_LATE	0.000596188	0.0298094	1.23517	-1.61		HALLMARK_CHOLESTEROL_HOMEOSTASIS	3.83003e-18	1.91501e-16	3.96457	-3.03828		HALLMARK_ESTROGEN_RESPONSE_LATE	7.93372e-05	0.00396686	1.54969	8.06456		HALLMARK_ALLOGRAFT_REJECTION	5.26903e-11	2.63452e-09	2.92904	3.46024
HALLMARK_MTORC1_SIGNALING	0.000596188	0.0298094	1.23517	-10.414		HALLMARK_TNFA_SIGNALING_VIA_NFKB	3.83003e-18	1.91501e-16	3.96457	10.4783		HALLMARK_OXIDATIVE_PHOSPHORYLATION	7.93372e-05	0.00396686	1.54969	19.8599		HALLMARK_ESTROGEN_RESPONSE_EARLY	5.26903e-11	2.63452e-09	2.92904	-11.3418
HALLMARK_E2F_TARGETS	0.00109968	0.0549839	1.12239	-0.692		HALLMARK_IL2_STAT5_SIGNALING	1.7918e-17	8.959e-16	3.87914	6.27089		HALLMARK_UV_RESPONSE_UP	7.93372e-05	0.00396686	1.54969	3.99708		HALLMARK_INTERFERON_GAMMA_RESPONSE	5.25612e-10	2.62806e-08	2.75325	-10.4827
HALLMARK_PI3K_AKT_MTOR_SIGNALING	0.00196887	0.0984437	1.0034	-3.82		HALLMARK_UV_RESPONSE_UP	8.12221e-17	4.06111e-15	3.79359	0.412264		HALLMARK_ALLOGRAFT_REJECTION	0.000160158	0.00800792	1.44792	1.50434		HALLMARK_GLYCOLYSIS	4.62766e-09	2.31383e-07	2.57598	-4.90644
HALLMARK_TNFA_SIGNALING_VIA_NFKB	0.00196887	0.0984437	1.0034	-5.35		HALLMARK_INTERFERON_ALPHA_RESPONSE	1.51833e-15	7.59163e-14	3.62211	9.44978		HALLMARK_TNFA_SIGNALING_VIA_NFKB	0.000160158	0.00800792	1.44792	-7.21584		HALLMARK_COMPLEMENT	1.31043e-08	6.55215e-07	2.48669	0.32284
HALLMARK_KRAS_SIGNALING_DN	0.00342232	0.171116	0.87562	0.702		HALLMARK_ANDROGEN_RESPONSE	6.26163e-15	3.13082e-13	3.53615	0.196124		HALLMARK_APOPTOSIS	0.000313689	0.0156844	1.34333	4.1728		HALLMARK_IL6_JAK_STAT3_SIGNALING	9.57254e-08	4.78627e-06	2.30651	0.10998
HALLMARK_KRAS_SIGNALING_UP	0.00577646	0.288823	0.734417	3.974		HALLMARK_HYPOXIA	6.26163e-15	3.13082e-13	3.53615	2.97972		HALLMARK_COAGULATION	0.000313689	0.0156844	1.34333	6.50606		HALLMARK_MTORC1_SIGNALING	2.46964e-07	1.23482e-05	2.21549	-2.0944
HALLMARK_ANDROGEN_RESPONSE	0.00946978	0.473489	0.569816	15.884		HALLMARK_GLYCOLYSIS	2.5023e-14	1.25115e-12	3.45003	-1.35746		HALLMARK_HEME_METABOLISM	0.000596188	0.0298094	1.23517	8.06256		HALLMARK_CHOLESTEROL_HOMEOSTASIS	1.49821e-06	7.49106e-05	2.03112	-2.10842
HALLMARK_BILE_ACID_METABOLISM	0.00946978	0.473489	0.569816	1.688		HALLMARK_HEME_METABOLISM	3.63637e-13	1.81818e-11	3.27725	1.49896		HALLMARK_HYPOXIA	0.000596188	0.0298094	1.23517	4.11554		HALLMARK_G2M_CHECKPOINT	8.03549e-06	0.000401774	1.84283	-2.61028
HALLMARK_MYOGENESIS	0.00946978	0.473489	0.569816	2.346		HALLMARK_OXIDATIVE_PHOSPHORYLATION	1.32241e-12	6.61205e-11	3.19056	-29.4508		HALLMARK_IL2_STAT5_SIGNALING	0.000596188	0.0298094	1.23517	0.37804		HALLMARK_INTERFERON_ALPHA_RESPONSE	8.03549e-06	0.000401774	1.84283	-8.31978
HALLMARK_COAGULATION	0.0150823	0.754115	0.350089	-0.274		HALLMARK_ADIPOGENESIS	4.66052e-12	2.33026e-10	3.10364	-10.0379		HALLMARK_IL6_JAK_STAT3_SIGNALING	0.000596188	0.0298094	1.23517	-0.10932		HALLMARK_MYOGENESIS	8.03549e-06	0.000401774	1.84283	-3.16978
HALLMARK_MITOTIC_SPINDLE	0.0150823	0.754115	0.350089	2.058		HALLMARK_EPITHELIAL_MESENCHYMAL_TRANSITION	4.66052e-12	2.33026e-10	3.10364	4.02896		HALLMARK_APICAL_JUNCTION	0.00109968	0.0549839	1.12239	3.51536		HALLMARK_COAGULATION	1.77727e-05	0.000888635	1.74679	-0.8641
HALLMARK_ADIPOGENESIS	0.136726	1	0	1.728		HALLMARK_REACTIVE_OXYGEN_SPECIES_PATHWAY	4.66052e-12	2.33026e-10	3.10364	-2.59786		HALLMARK_CHOLESTEROL_HOMEOSTASIS	0.00109968	0.0549839	1.12239	2.01258		HALLMARK_ADIPOGENESIS	7.93372e-05	0.00396686	1.54969	-9.26382
HALLMARK_ANGIOGENESIS	0.94372	1	0	-1.814		HALLMARK_UV_RESPONSE_DN	1.59179e-11	7.95893e-10	3.01648	4.61834		HALLMARK_GLYCOLYSIS	0.00109968	0.0549839	1.12239	8.87964		HALLMARK_MYC_TARGETS_V1	7.93372e-05	0.00396686	1.54969	-1.53446
HALLMARK_APICAL_JUNCTION	0.288163	1	0	11.366		HALLMARK_KRAS_SIGNALING_DN	5.26903e-11	2.63452e-09	2.92904	1.83968		HALLMARK_PI3K_AKT_MTOR_SIGNALING	0.00109968	0.0549839	1.12239	2.58028		HALLMARK_TGF_BETA_SIGNALING	7.93372e-05	0.00396686	1.54969	-4.3393
HALLMARK_APICAL_SURFACE	0.230392	1	0	0.824		HALLMARK_G2M_CHECKPOINT	1.69039e-10	8.45193e-09	2.84131	4.37167		HALLMARK_PROTEIN_SECRETION	0.00196887	0.0984437	1.0034	5.77502		HALLMARK_HEME_METABOLISM	0.000313689	0.0156844	1.34333	-3.53578
HALLMARK_CHOLESTEROL_HOMEOSTASIS	0.136726	1	0	1.124		HALLMARK_MITOTIC_SPINDLE	1.69039e-10	8.45193e-09	2.84131	8.38891		HALLMARK_UNFOLDED_PROTEIN_RESPONSE	0.00342232	0.171116	0.87562	1.98348		HALLMARK_XENOBIOTIC_METABOLISM	0.000313689	0.0156844	1.34333	-8.42452
HALLMARK_DNA_REPAIR	0.0351223	1	0	0.074		HALLMARK_MTORC1_SIGNALING	1.69039e-10	8.45193e-09	2.84131	1.32835		HALLMARK_G2M_CHECKPOINT	0.00577646	0.288823	0.734417	-0.37336		HALLMARK_FATTY_ACID_METABOLISM	0.000596188	0.0298094	1.23517	-6.56686
HALLMARK_EPITHELIAL_MESENCHYMAL_TRANSITION	0.562151	1	0	6.544		HALLMARK_MYOGENESIS	1.69039e-10	8.45193e-09	2.84131	1.83385		HALLMARK_MITOTIC_SPINDLE	0.00946978	0.473489	0.569816	3.06782		HALLMARK_UV_RESPONSE_DN	0.000596188	0.0298094	1.23517	-6.64134
HALLMARK_ESTROGEN_RESPONSE_EARLY	0.101342	1	0	1.226		HALLMARK_IL6_JAK_STAT3_SIGNALING	5.25612e-10	2.62806e-08	2.75325	4.37002		HALLMARK_MYOGENESIS	0.00946978	0.473489	0.569816	4.59862		HALLMARK_UNFOLDED_PROTEIN_RESPONSE	0.00196887	0.0984437	1.0034	-1.81158
HALLMARK_G2M_CHECKPOINT	0.0513888	1	0	-4.094		HALLMARK_MYC_TARGETS_V1	5.25612e-10	2.62806e-08	2.75325	-2.57528		HALLMARK_FATTY_ACID_METABOLISM	0.0150823	0.754115	0.350089	11.4432		HALLMARK_ANDROGEN_RESPONSE	0.00342232	0.171116	0.87562	-3.691
HALLMARK_GLYCOLYSIS	0.101342	1	0	-3.5		HALLMARK_APICAL_JUNCTION	1.58411e-09	7.92054e-08	2.66482	4.70166		HALLMARK_ADIPOGENESIS	0.0351223	1	0	14.43		HALLMARK_APICAL_SURFACE	0.00342232	0.171116	0.87562	0.1931
HALLMARK_HEDGEHOG_SIGNALING	0.890501	1	0	0.346		HALLMARK_INFLAMMATORY_RESPONSE	3.59718e-08	1.79859e-06	2.39689	6.02867		HALLMARK_ANGIOGENESIS	0.420284	1	0	0.97468		HALLMARK_DNA_REPAIR	0.00342232	0.171116	0.87562	-1.60768
HALLMARK_HEME_METABOLISM	0.0513888	1	0	0.836		HALLMARK_PEROXISOME	9.57254e-08	4.78627e-06	2.30651	-1.65883		HALLMARK_APICAL_SURFACE	0.94372	1	0	0.4175		HALLMARK_REACTIVE_OXYGEN_SPECIES_PATHWAY	0.00342232	0.171116	0.87562	-1.02534
HALLMARK_HYPOXIA	0.0513888	1	0	1.582		HALLMARK_DNA_REPAIR	2.46964e-07	1.23482e-05	2.21549	0.357348		HALLMARK_BILE_ACID_METABOLISM	0.0233436	1	0	7.00118		HALLMARK_PI3K_AKT_MTOR_SIGNALING	0.00577646	0.288823	0.734417	-0.34692
HALLMARK_INTERFERON_ALPHA_RESPONSE	0.0513888	1	0	26.112		HALLMARK_BILE_ACID_METABOLISM	1.49821e-06	7.49106e-05	2.03112	-1.30596		HALLMARK_DNA_REPAIR	0.230392	1	0	7.18434		HALLMARK_PROTEIN_SECRETION	0.00577646	0.288823	0.734417	-1.5147
HALLMARK_MYC_TARGETS_V1	0.179741	1	0	-30.386		HALLMARK_PI3K_AKT_MTOR_SIGNALING	1.49821e-06	7.49106e-05	2.03112	3.55784		HALLMARK_E2F_TARGETS	0.351986	1	0	1.70952		HALLMARK_MITOTIC_SPINDLE	0.00946978	0.473489	0.569816	-3.45218
HALLMARK_MYC_TARGETS_V2	0.101342	1	0	-4.226		HALLMARK_PROTEIN_SECRETION	1.49821e-06	7.49106e-05	2.03112	0.809555		HALLMARK_ESTROGEN_RESPONSE_EARLY	0.0233436	1	0	4.5708		HALLMARK_PEROXISOME	0.00946978	0.473489	0.569816	-4.02668
HALLMARK_NOTCH_SIGNALING	0.179741	1	0	-0.388		HALLMARK_COAGULATION	8.03549e-06	0.000401774	1.84283	0.828465		HALLMARK_HEDGEHOG_SIGNALING	0.997733	1	0	0.3226		HALLMARK_OXIDATIVE_PHOSPHORYLATION	0.0150823	0.754115	0.350089	-7.38502
HALLMARK_OXIDATIVE_PHOSPHORYLATION	0.288163	1	0	-1.932		HALLMARK_MYC_TARGETS_V2	8.03549e-06	0.000401774	1.84283	-0.78432		HALLMARK_INFLAMMATORY_RESPONSE	0.0351223	1	0	0.20804		HALLMARK_ANGIOGENESIS	0.920434	1	0	0.00196
HALLMARK_P53_PATHWAY	0.230392	1	0	-6.876		HALLMARK_TGF_BETA_SIGNALING	3.81265e-05	0.00190633	1.64918	2.08481		HALLMARK_KRAS_SIGNALING_DN	0.101342	1	0	0.70776		HALLMARK_APICAL_JUNCTION	0.0233436	1	0	-4.10908
HALLMARK_PANCREAS_BETA_CELLS	0.63127	1	0	0.258		HALLMARK_E2F_TARGETS	0.000160158	0.00800792	1.44792	1.44726		HALLMARK_MYC_TARGETS_V2	0.69638	1	0	-0.6308		HALLMARK_BILE_ACID_METABOLISM	0.0731481	1	0	-3.26772
HALLMARK_PEROXISOME	0.136726	1	0	-0.048		HALLMARK_SPERMATOGENESIS	0.000313689	0.0156844	1.34333	0.649213		HALLMARK_NOTCH_SIGNALING	0.230392	1	0	0.96874		HALLMARK_E2F_TARGETS	0.230392	1	0	0.4299
HALLMARK_REACTIVE_OXYGEN_SPECIES_PATHWAY	0.0351223	1	0	-1.878		HALLMARK_UNFOLDED_PROTEIN_RESPONSE	0.00109968	0.0549839	1.12239	3.15217		HALLMARK_PANCREAS_BETA_CELLS	0.69638	1	0	1.31426		HALLMARK_HEDGEHOG_SIGNALING	0.94372	1	0	-1.09734
HALLMARK_SPERMATOGENESIS	0.0351223	1	0	-0.31		HALLMARK_PANCREAS_BETA_CELLS	0.00946978	0.473489	0.569816	0.000414167		HALLMARK_PEROXISOME	0.288163	1	0	6.68364		HALLMARK_KRAS_SIGNALING_DN	0.0233436	1	0	-1.55034
HALLMARK_TGF_BETA_SIGNALING	0.0233436	1	0	-0.99		HALLMARK_ANGIOGENESIS	0.420284	1	0	0.683253		HALLMARK_REACTIVE_OXYGEN_SPECIES_PATHWAY	0.0731481	1	0	3.40396		HALLMARK_MYC_TARGETS_V2	0.562151	1	0	0.18076
HALLMARK_UNFOLDED_PROTEIN_RESPONSE	0.63127	1	0	-8.494		HALLMARK_APICAL_SURFACE	0.179741	1	0	0.877912		HALLMARK_SPERMATOGENESIS	0.179741	1	0	2.18096		HALLMARK_NOTCH_SIGNALING	0.63127	1	0	-0.9452
HALLMARK_UV_RESPONSE_DN	0.0731481	1	0	1.46		HALLMARK_HEDGEHOG_SIGNALING	0.961267	1	0	0.656665		HALLMARK_TGF_BETA_SIGNALING	0.0233436	1	0	1.34168		HALLMARK_PANCREAS_BETA_CELLS	0.179741	1	0	0.54866
HALLMARK_WNT_BETA_CATENIN_SIGNALING	0.63127	1	0	-0.01		HALLMARK_NOTCH_SIGNALING	0.69638	1	0	0.425163		HALLMARK_UV_RESPONSE_DN	0.101342	1	0	2.67654		HALLMARK_SPERMATOGENESIS	0.0731481	1	0	-1.83168
HALLMARK_XENOBIOTIC_METABOLISM	0.0351223	1	0	0.706		HALLMARK_WNT_BETA_CATENIN_SIGNALING	0.0233436	1	0	0.629581		HALLMARK_WNT_BETA_CATENIN_SIGNALING	0.890501	1	0	-0.0521		HALLMARK_WNT_BETA_CATENIN_SIGNALING	0.63127	1	0	-1.3024

## Sheet: 1D
Gene	CellType	Group	n	Mean
JAK2	ilc	IPF	3148	0.18
JAK2	ilc	PCD	4018	0.211
STAT1	ilc	IPF	3148	0.377
STAT1	ilc	PCD	4018	0.446
IFNGR1	tcell	IPF	12702	0.158304
IFNGR1	tcell	PCD	11405	0.196908
STAT1	tcell	IPF	12702	0.410511
STAT1	tcell	PCD	11405	0.477477
IRF1	tcell	IPF	12702	0.729669
IRF1	tcell	PCD	11405	0.799325
TNFRSF1A	tcell	IPF	12702	0.144621
TNFRSF1A	tcell	PCD	11405	0.193231
IFNGR2	bcpc	IPF	13010	0.37267
IFNGR2	bcpc	PCD	8773	0.420321
JAK2	bcpc	IPF	13010	0.181083
JAK2	bcpc	PCD	8773	0.29409
STAT1	bcpc	IPF	13010	0.331559
STAT1	bcpc	PCD	8773	0.834127
IRF1	bcpc	IPF	13010	0.800032
IRF1	bcpc	PCD	8773	1.08553
IFNGR1	stromal	IPF	1037	0.317374
IFNGR1	stromal	PCD	1439	0.386583
JAK1	stromal	IPF	1037	0.816924
JAK1	stromal	PCD	1439	0.924042
STAT1	stromal	IPF	1037	0.258632
STAT1	stromal	PCD	1439	0.515305
IRF1	stromal	IPF	1037	0.244856
IRF1	stromal	PCD	1439	0.351692
CXCL9	stromal	IPF	1037	0.00962005
CXCL9	stromal	PCD	1439	0.0305417

## Sheet: 1E
Sample	IPF	IPF	IPF	IPF	IPF	IPF	PCD	PCD	PCD	PCD	PCD	PCD
IFN-γ	4	3	10	5	2	9	32	16	21	28	24	26
p-STAT1	0	2	4	0	1	3	8	13	5	6	7	9

## Sheet: 1I
variable	Group	n	mean_expr	median_expr
IRF1	Active	12	11.7645	11.5403
IRF1	Inactive	23	11.3189	11.476
IRF1	No pCD	84	10.9041	10.838
IRF8	Active	12	10.2798	10.3036
IRF8	Inactive	23	10.0263	9.98533
IRF8	No pCD	84	9.86878	9.76712
STAT1	Active	12	12.8986	13.1156
STAT1	Inactive	23	12.5464	12.8884
STAT1	No pCD	84	12.3007	12.1183

## Sheet: S1A
Supplementary Table 2 (related to Figure 1). Top 20 marker genes for each cell subset.
p_val	avg_log2FC	pct.1	pct.2	p_val_adj	cluster	gene
0	3.75945	0.961	0.004	0	endothelial	VWF
0	3.73127	0.977	0.023	0	endothelial	HSPG2
0	3.47425	0.935	0.032	0	endothelial	SPARCL1
0	3.41294	0.945	0.073	0	endothelial	IGFBP7
0	3.40033	0.953	0.04	0	endothelial	LDB2
0	3.37548	0.945	0.08	0	endothelial	MCTP1
0	3.36645	0.906	0.04	0	endothelial	COL4A1
0	3.27783	0.992	0.142	0	endothelial	PECAM1
0	3.25575	0.918	0.042	0	endothelial	COL4A2
0	3.22061	0.927	0.017	0	endothelial	MAGI1
0	3.16309	0.876	0.02	0	endothelial	COL15A1
0	3.11564	0.862	0.004	0	endothelial	PLVAP
0	3.08621	0.947	0.138	0	endothelial	PLCB1
0	3.03904	0.921	0.074	0	endothelial	A2M
0	2.96808	0.973	0.121	0	endothelial	PTPRM
0	2.9362	0.877	0.022	0	endothelial	CALCRL
0	2.9035	0.959	0.006	0	endothelial	ADGRL4
0	2.83636	0.771	0.013	0	endothelial	ZNF385D
0	2.83112	0.958	0.005	0	endothelial	EGFL7
0	2.81467	0.925	0.075	0	endothelial	PKP4
0	2.23297	0.902	0.243	0	CD4 naive/Tcm	IL7R
0	1.82061	0.784	0.309	0	CD4 naive/Tcm	ANXA1
0	1.03657	0.808	0.328	0	CD4 naive/Tcm	GIMAP7
0	0.906851	0.656	0.207	0	CD4 naive/Tcm	TCF7
0	0.882224	0.93	0.749	0	CD4 naive/Tcm	ZFP36L2
0	0.878631	0.917	0.378	0	CD4 naive/Tcm	CD3E
0	0.85348	0.668	0.214	0	CD4 naive/Tcm	CAMK4
0	0.830734	0.581	0.196	0	CD4 naive/Tcm	ICOS
0	0.816432	0.482	0.07	0	CD4 naive/Tcm	CD40LG
0	0.800788	0.671	0.216	0	CD4 naive/Tcm	TC2N
0	0.77222	0.702	0.29	0	CD4 naive/Tcm	GIMAP4
0	0.750766	0.974	0.821	0	CD4 naive/Tcm	SARAF
0	0.748772	0.862	0.364	0	CD4 naive/Tcm	CD2
0	0.747992	0.601	0.213	0	CD4 naive/Tcm	FLT3LG
4.5716e-302	0.839054	0.798	0.596	1.21792e-297	CD4 naive/Tcm	LDHB
1.20656e-259	0.763701	0.535	0.21	3.21438e-255	CD4 naive/Tcm	ANK3
6.09713e-221	0.767956	0.485	0.174	1.62434e-216	CD4 naive/Tcm	KLRB1
1.15034e-188	0.774497	0.634	0.339	3.06463e-184	CD4 naive/Tcm	RGCC
9.76886e-148	1.02395	0.694	0.497	2.60252e-143	CD4 naive/Tcm	TNFAIP3
3.54599e-43	0.801463	0.89	0.855	9.44687e-39	CD4 naive/Tcm	FOS
0	3.9608	0.972	0.086	0	CD56dim NK	GNLY
0	3.41002	0.999	0.216	0	CD56dim NK	NKG7
0	3.28142	0.985	0.157	0	CD56dim NK	PRF1
0	3.22509	0.972	0.089	0	CD56dim NK	GZMB
0	2.39974	0.813	0.076	0	CD56dim NK	SPON2
0	2.39202	0.982	0.197	0	CD56dim NK	CTSW
0	2.33293	0.892	0.046	0	CD56dim NK	FCGR3A
0	2.25988	0.764	0.015	0	CD56dim NK	FGFBP2
0	2.24347	0.964	0.103	0	CD56dim NK	KLRD1
0	2.19823	0.975	0.212	0	CD56dim NK	GZMA
0	2.14967	0.973	0.272	0	CD56dim NK	CST7
0	2.00428	0.982	0.374	0	CD56dim NK	CD247
0	1.95971	0.823	0.069	0	CD56dim NK	CLIC3
0	1.95517	0.789	0.026	0	CD56dim NK	CX3CR1
0	1.79348	0.948	0.137	0	CD56dim NK	TYROBP
0	1.76813	0.843	0.028	0	CD56dim NK	KLRF1
0	1.76258	0.656	0.09	0	CD56dim NK	XCL2
1.47278e-283	1.72982	0.909	0.289	3.92362e-279	CD56dim NK	CCL5
4.79136e-258	2.09348	0.852	0.237	1.27647e-253	CD56dim NK	CCL4
2.18185e-116	1.72797	0.466	0.133	5.81268e-112	CD56dim NK	CCL4L2
0	4.10906	0.862	0.079	0	CD56hi NK	GNLY
0	3.60099	0.923	0.054	0	CD56hi NK	XCL1
0	3.53719	0.92	0.077	0	CD56hi NK	XCL2
0	2.46742	0.954	0.189	0	CD56hi NK	CTSW
0	2.34428	0.954	0.094	0	CD56hi NK	KLRD1
0	2.23694	0.977	0.208	0	CD56hi NK	NKG7
0	2.23681	0.788	0.023	0	CD56hi NK	KLRC1
0	2.05958	0.971	0.363	0	CD56hi NK	CD7
0	1.95923	0.765	0.033	0	CD56hi NK	TRDC
0	1.73953	0.901	0.233	0	CD56hi NK	IL2RB
0	1.70427	0.622	0.088	0	CD56hi NK	GZMB
0	1.68163	0.973	0.128	0	CD56hi NK	TYROBP
0	1.5803	0.842	0.188	0	CD56hi NK	HOPX
0	1.55964	0.877	0.156	0	CD56hi NK	KLRK1
0	1.55098	0.611	0.031	0	CD56hi NK	KLRC2
0	1.52677	0.778	0.209	0	CD56hi NK	GZMA
0	1.52025	0.851	0.134	0	CD56hi NK	MATK
4.99361e-244	1.41353	0.751	0.286	1.33035e-239	CD56hi NK	CCL5
8.8508e-168	1.82579	0.476	0.141	2.35794e-163	CD56hi NK	AREG
2.91617e-159	1.62999	0.607	0.236	7.76896e-155	CD56hi NK	CCL4
0	3.11279	1	0.217	0	CD8 Tem	NKG7
0	2.99448	0.919	0.088	0	CD8 Tem	GNLY
0	2.65615	0.919	0.075	0	CD8 Tem	GZMH
0	2.32446	0.962	0.159	0	CD8 Tem	PRF1
0	2.16049	1	0.289	0	CD8 Tem	CCL5
0	1.98904	0.77	0.016	0	CD8 Tem	FGFBP2
0	1.9152	0.864	0.092	0	CD8 Tem	GZMB
0	1.88398	0.962	0.199	0	CD8 Tem	CTSW
0	1.85175	0.975	0.213	0	CD8 Tem	GZMA
0	1.80011	0.99	0.273	0	CD8 Tem	CST7
0	1.69839	0.833	0.106	0	CD8 Tem	KLRD1
0	1.68107	0.784	0.028	0	CD8 Tem	CX3CR1
0	1.39356	0.8	0.16	0	CD8 Tem	KLRG1
0	1.31975	0.574	0.051	0	CD8 Tem	FCGR3A
1.17056e-303	1.29852	0.812	0.166	3.11849e-299	CD8 Tem	KLRK1
5.64241e-250	1.95346	0.294	0.01	1.50319e-245	CD8 Tem	TRDV2
2.90078e-246	1.48739	0.982	0.557	7.72796e-242	CD8 Tem	HCST
1.69258e-227	1.26262	0.98	0.632	4.5092e-223	CD8 Tem	ITGB2
1.74016e-208	1.50698	0.385	0.043	4.63597e-204	CD8 Tem	TRGV9
1.52445e-156	1.21838	0.539	0.13	4.06129e-152	CD8 Tem	CD8A
0	3.1526	0.994	0.209	0	CD8 Trm	CCL5
0	2.80545	0.914	0.066	0	CD8 Trm	GZMK
0	2.48889	0.811	0.173	0	CD8 Trm	CCL4
0	2.40102	0.501	0.091	0	CD8 Trm	CCL4L2
0	2.24561	0.964	0.133	0	CD8 Trm	NKG7
0	2.24552	0.763	0.055	0	CD8 Trm	CD8A
0	2.21826	0.495	0.055	0	CD8 Trm	IFNG
0	2.20015	0.954	0.196	0	CD8 Trm	CST7
0	2.18076	0.935	0.132	0	CD8 Trm	GZMA
0	1.77141	0.672	0.037	0	CD8 Trm	CD8B
0	1.4781	0.821	0.178	0	CD8 Trm	AOAH
0	1.33752	0.965	0.511	0	CD8 Trm	HCST
0	1.33473	0.45	0.039	0	CD8 Trm	GZMH
0	1.32738	0.746	0.101	0	CD8 Trm	KLRK1
0	1.18245	0.993	0.45	0	CD8 Trm	IL32
0	1.17811	0.787	0.2	0	CD8 Trm	GZMM
0	1.16303	0.97	0.378	0	CD8 Trm	CD3E
0	1.12764	0.848	0.391	0	CD8 Trm	PLAAT4
0	1.11238	0.796	0.133	0	CD8 Trm	CTSW
0	1.11022	0.392	0.064	0	CD8 Trm	GZMB
0	2.33821	0.825	0.038	0	CD8 Trm precursor	ZNF683
0	2.21675	0.737	0.036	0	CD8 Trm precursor	KLRC2
0	2.11534	0.991	0.37	0	CD8 Trm precursor	CD7
0	2.03195	0.759	0.066	0	CD8 Trm precursor	XCL1
0	1.97081	0.529	0.041	0	CD8 Trm precursor	LINC02446
0	1.86424	0.952	0.198	0	CD8 Trm precursor	CTSW
0	1.85903	0.372	0.013	0	CD8 Trm precursor	TRDV1
0	1.58608	0.906	0.164	0	CD8 Trm precursor	KLRK1
0	1.52568	0.833	0.106	0	CD8 Trm precursor	KLRD1
0	1.47156	0.777	0.183	0	CD8 Trm precursor	TRG-AS1
0	1.34156	0.614	0.091	0	CD8 Trm precursor	XCL2
4.67587e-306	1.3653	0.902	0.242	1.2457e-301	CD8 Trm precursor	AOAH
2.0654e-287	1.12201	0.703	0.149	5.50244e-283	CD8 Trm precursor	LEF1
2.02037e-263	1.15901	0.786	0.233	5.38246e-259	CD8 Trm precursor	CXCR3
1.33685e-262	1.45019	0.665	0.128	3.56149e-258	CD8 Trm precursor	CD8A
1.02843e-249	1.35212	0.978	0.557	2.73983e-245	CD8 Trm precursor	HCST
1.72785e-206	1.98696	0.528	0.093	4.60317e-202	CD8 Trm precursor	GNLY
2.26515e-205	1.49257	0.842	0.291	6.03459e-201	CD8 Trm precursor	CCL5
6.11424e-174	1.14203	0.982	0.505	1.62889e-169	CD8 Trm precursor	IL32
7.63996e-170	1.17399	0.992	0.782	2.03536e-165	CD8 Trm precursor	IFITM1
6.96328e-290	3.00161	0.933	0.055	1.85509e-285	cDC1/2	CPVL
6.96654e-240	3.99618	0.983	0.084	1.85595e-235	cDC1/2	LYZ
4.4245e-204	2.80421	0.95	0.092	1.17873e-199	cDC1/2	AIF1
1.24292e-195	2.69765	0.508	0.021	3.31125e-191	cDC1/2	C1QA
1.49517e-186	2.38648	0.45	0.017	3.98329e-182	cDC1/2	C1QB
3.78877e-173	4.62957	0.992	0.147	1.00937e-168	cDC1/2	CST3
1.59457e-166	2.74855	0.45	0.019	4.2481e-162	cDC1/2	C1QC
7.52545e-108	2.05753	0.833	0.126	2.00486e-103	cDC1/2	FCER1G
1.26962e-100	2.45039	0.842	0.148	3.38238e-96	cDC1/2	TYROBP
1.59609e-74	2.88207	1	0.64	4.25215e-70	cDC1/2	HLA-DPB1
1.20173e-72	2.90025	1	0.647	3.20153e-68	cDC1/2	HLA-DPA1
2.33757e-72	2.90685	0.992	0.666	6.22753e-68	cDC1/2	HLA-DRB1
1.41354e-68	2.47941	1	0.601	3.76582e-64	cDC1/2	HLA-DRA
5.41845e-67	2.08299	0.983	0.478	1.44353e-62	cDC1/2	GSTP1
1.32515e-65	2.51209	0.983	0.399	3.53034e-61	cDC1/2	IFI30
3.72969e-65	2.30253	1	0.918	9.93627e-61	cDC1/2	CD74
2.7974e-62	2.39643	1	0.585	7.45254e-58	cDC1/2	HLA-DQB1
8.19718e-60	2.22901	1	0.54	2.18381e-55	cDC1/2	HLA-DQA1
1.5065e-53	2.17475	0.9	0.344	4.01348e-49	cDC1/2	HLA-DRB5
5.87466e-42	2.24779	1	0.972	1.56507e-37	cDC1/2	FTL
0	5.92603	0.6	0.005	0	DPT+ PI16+ fibroblast	APOD
0	5.0976	0.976	0.024	0	DPT+ PI16+ fibroblast	DCN
0	4.64694	0.812	0.013	0	DPT+ PI16+ fibroblast	SFRP2
0	4.44271	0.764	0.023	0	DPT+ PI16+ fibroblast	PI16
0	4.42279	0.927	0.015	0	DPT+ PI16+ fibroblast	IGFBP6
0	4.38349	0.648	0.003	0	DPT+ PI16+ fibroblast	CXCL14
0	4.27158	0.909	0.022	0	DPT+ PI16+ fibroblast	FBLN1
0	3.95916	0.939	0.039	0	DPT+ PI16+ fibroblast	MGP
0	3.87728	0.842	0.021	0	DPT+ PI16+ fibroblast	IGFBP5
0	3.7321	0.994	0.062	0	DPT+ PI16+ fibroblast	SERPING1
0	3.70402	1	0.071	0	DPT+ PI16+ fibroblast	C1S
0	3.61927	0.982	0.022	0	DPT+ PI16+ fibroblast	LUM
0	3.5671	0.994	0.051	0	DPT+ PI16+ fibroblast	COL1A2
0	3.38015	0.812	0.011	0	DPT+ PI16+ fibroblast	MFAP4
6.29944e-308	3.76194	0.994	0.088	1.67823e-303	DPT+ PI16+ fibroblast	IGFBP7
3.03595e-290	3.49903	0.624	0.025	8.08808e-286	DPT+ PI16+ fibroblast	CLEC3B
1.98155e-277	5.45505	0.861	0.07	5.27904e-273	DPT+ PI16+ fibroblast	CFD
1.38891e-232	3.62373	0.509	0.021	3.70019e-228	DPT+ PI16+ fibroblast	PTGDS
1.53557e-214	3.49288	1	0.146	4.09091e-210	DPT+ PI16+ fibroblast	CST3
1.00151e-192	5.53988	0.976	0.181	2.66811e-188	DPT+ PI16+ fibroblast	GSN
0	2.99326	0.898	0.101	0	ILC3	AL136456.1
0	2.67808	0.77	0.071	0	ILC3	XCL1
0	2.29714	0.864	0.072	0	ILC3	LINC00299
0	1.69942	0.639	0.012	0	ILC3	KRT86
0	1.61483	0.679	0.007	0	ILC3	KIT
0	1.60766	0.582	0.028	0	ILC3	PCDH9
0	1.48864	0.597	0.018	0	ILC3	SPINK2
7.15538e-278	2.11553	0.349	0.011	1.90627e-273	ILC3	CSF2
4.21464e-221	1.73398	0.869	0.185	1.12282e-216	ILC3	TNFRSF18
3.17672e-215	1.60106	0.705	0.117	8.46309e-211	ILC3	TOX2
1.73094e-207	1.49243	0.517	0.048	4.61141e-203	ILC3	TRDC
9.7158e-187	1.47184	0.679	0.126	2.58839e-182	ILC3	IL4I1
1.06595e-185	1.65379	0.864	0.208	2.8398e-181	ILC3	KLRB1
1.19818e-147	1.61304	0.815	0.26	3.19208e-143	ILC3	TCF7
2.82397e-146	2.02663	0.901	0.322	7.52334e-142	ILC3	IL7R
3.09531e-145	1.51523	0.795	0.205	8.24623e-141	ILC3	CTSW
6.35326e-137	1.86152	0.543	0.095	1.69257e-132	ILC3	XCL2
4.8189e-116	1.68486	0.858	0.339	1.2838e-111	ILC3	AFF3
5.20685e-95	1.99006	0.801	0.375	1.38716e-90	ILC3	CD7
8.06339e-23	1.67854	0.347	0.148	2.14817e-18	ILC3	AREG
0	5.724	1	0.047	0	inflammatory fibroblast-like	COL1A1
0	5.6557	1	0.052	0	inflammatory fibroblast-like	COL3A1
0	5.2538	1	0.044	0	inflammatory fibroblast-like	COL1A2
0	4.33048	1	0.076	0	inflammatory fibroblast-like	COL6A2
0	4.21063	0.998	0.017	0	inflammatory fibroblast-like	DCN
0	4.21048	0.982	0.029	0	inflammatory fibroblast-like	RARRES2
0	4.17038	0.991	0.024	0	inflammatory fibroblast-like	MMP2
0	4.14422	0.991	0.044	0	inflammatory fibroblast-like	COL6A3
0	3.97895	0.991	0.015	0	inflammatory fibroblast-like	LUM
0	3.7986	1	0.045	0	inflammatory fibroblast-like	COL6A1
0	3.59392	0.988	0.048	0	inflammatory fibroblast-like	AEBP1
0	3.38843	0.965	0.015	0	inflammatory fibroblast-like	FBLN1
0	3.30275	0.793	0.008	0	inflammatory fibroblast-like	SFRP2
0	3.29083	0.993	0.065	0	inflammatory fibroblast-like	C1S
0	3.27664	0.989	0.036	0	inflammatory fibroblast-like	COL5A2
0	3.22439	0.995	0.202	0	inflammatory fibroblast-like	IFITM3
0	3.19635	0.991	0.063	0	inflammatory fibroblast-like	SPARC
0	3.1462	0.972	0.032	0	inflammatory fibroblast-like	SDK1
0	3.1436	0.995	0.033	0	inflammatory fibroblast-like	C1R
1.0689e-130	3.5298	0.807	0.415	2.84766e-126	inflammatory fibroblast-like	MT2A
0	1.67075	0.738	0.041	0	ISG CD4/8	IFIT1
0	1.54245	0.664	0.039	0	ISG CD4/8	RSAD2
3.65785e-289	2.00313	0.848	0.133	9.74488e-285	ISG CD4/8	IFI44L
2.71425e-284	2.70421	0.979	0.24	7.23103e-280	ISG CD4/8	MX1
7.17059e-283	3.07999	0.988	0.258	1.91032e-278	ISG CD4/8	IFI6
3.48042e-257	1.76695	0.842	0.158	9.27219e-253	ISG CD4/8	OAS1
3.67007e-249	3.00818	0.988	0.328	9.77744e-245	ISG CD4/8	ISG15
5.83714e-233	1.55262	0.78	0.133	1.55507e-228	ISG CD4/8	OASL
6.56873e-208	1.6962	0.887	0.235	1.74998e-203	ISG CD4/8	MX2
4.72276e-194	2.254	0.991	0.578	1.25819e-189	ISG CD4/8	LY6E
1.83575e-179	1.5612	0.869	0.263	4.89063e-175	ISG CD4/8	SAMD9L
2.33904e-178	2.05787	0.991	0.563	6.23144e-174	ISG CD4/8	ISG20
2.49316e-177	1.5748	0.92	0.323	6.64204e-173	ISG CD4/8	XAF1
1.20125e-175	2.2502	1	0.784	3.20026e-171	ISG CD4/8	IFITM1
9.83639e-172	1.62888	0.935	0.385	2.62051e-167	ISG CD4/8	IRF7
1.19224e-167	1.70398	0.905	0.323	3.17625e-163	ISG CD4/8	EPSTI1
4.10348e-157	1.81637	0.938	0.43	1.09321e-152	ISG CD4/8	STAT1
1.13984e-152	1.59218	0.952	0.488	3.03665e-148	ISG CD4/8	TRIM22
8.00513e-143	1.93743	0.938	0.416	2.13265e-138	ISG CD4/8	MT2A
1.27668e-139	1.7105	0.988	0.691	3.4012e-135	ISG CD4/8	RNF213
0	5.18418	0.764	0.045	0	macs	APOE
0	4.25863	1	0.972	0	macs	FTL
0	4.18333	0.467	0.014	0	macs	CCL18
0	4.09357	0.985	0.074	0	macs	LYZ
0	3.9803	0.774	0.012	0	macs	C1QA
0	3.94958	0.746	0.016	0	macs	APOC1
0	3.83334	0.996	0.373	0	macs	CTSB
0	3.82703	0.764	0.01	0	macs	C1QC
0	3.77359	0.718	0.009	0	macs	C1QB
0	3.60168	0.77	0.031	0	macs	MMP9
0	3.56378	0.997	0.608	0	macs	PSAP
0	3.42204	0.996	0.392	0	macs	IFI30
0	3.37226	0.967	0.42	0	macs	CTSD
0	3.30759	0.999	0.138	0	macs	TYROBP
0	3.28669	1	0.983	0	macs	FTH1
0	3.17582	0.99	0.117	0	macs	FCER1G
0	3.13475	0.881	0.096	0	macs	CTSL
0	3.12141	0.986	0.119	0	macs	CD68
0	2.98621	0.95	0.061	0	macs	CD14
0	2.93472	0.987	0.138	0	macs	CST3
0	2.42302	0.908	0.206	0	MAIT	KLRB1
0	1.99563	0.636	0.014	0	MAIT	TRAV1-2
0	1.35116	0.68	0.021	0	MAIT	SLC4A10
1.77929e-252	1.83792	0.658	0.102	4.74021e-248	MAIT	AL136456.1
2.99835e-243	1.19447	0.25	0.003	7.98791e-239	MAIT	TRBV6-4
4.76277e-232	1.68275	0.746	0.144	1.26885e-227	MAIT	CEBPD
7.90353e-225	1.25404	0.66	0.123	2.10558e-220	MAIT	LINC01871
9.13738e-204	1.43212	0.88	0.217	2.43429e-199	MAIT	GZMA
1.67037e-199	1.31921	0.706	0.173	4.45004e-195	MAIT	NCR3
1.48388e-188	1.28371	0.928	0.357	3.95322e-184	MAIT	RORA
2.06918e-175	1.56461	0.57	0.094	5.5125e-171	MAIT	GNLY
1.38548e-165	1.34119	0.908	0.384	3.69107e-161	MAIT	SPOCK2
1.64243e-163	1.20456	0.63	0.131	4.3756e-159	MAIT	CD8A
1.19581e-148	1.52026	0.842	0.321	3.18577e-144	MAIT	IL7R
6.60429e-93	1.40227	0.866	0.518	1.75945e-88	MAIT	TNFAIP3
3.12014e-90	1.50896	0.766	0.373	8.31238e-86	MAIT	TNF
1.89063e-87	1.87919	0.656	0.242	5.03682e-83	MAIT	CCL4
5.4645e-71	1.19447	0.53	0.196	1.4558e-66	MAIT	PHLDA1
4.63874e-59	1.23249	0.684	0.373	1.23581e-54	MAIT	RGCC
3.2205e-51	1.28622	0.332	0.099	8.57975e-47	MAIT	GZMB
0	6.61032	0.978	0.002	0	mast	TPSAB1
0	5.51573	0.966	0.001	0	mast	CPA3
0	5.50477	0.966	0.002	0	mast	TPSB2
0	3.8734	0.966	0.01	0	mast	KIT
0	3.85736	0.989	0.019	0	mast	SLC24A3
0	3.66879	0.921	0.001	0	mast	TPSD1
0	3.47543	0.989	0.002	0	mast	HDC
0	3.46234	0.966	0.007	0	mast	GATA2
0	3.35265	0.966	0.004	0	mast	SLC18A2
0	3.18566	0.944	0.032	0	mast	LTC4S
0	3.11409	0.944	0	0	mast	MS4A2
0	3.07937	0.955	0.002	0	mast	HPGDS
0	2.97262	0.506	0	0	mast	CTSG
0	2.91519	0.955	0.039	0	mast	VWA5A
0	2.84361	0.809	0.003	0	mast	CADPS
1.57519e-273	3.80794	0.888	0.037	4.19647e-269	mast	HPGD
9.96646e-193	2.54106	0.82	0.051	2.65516e-188	mast	CLU
7.21184e-114	2.54953	0.944	0.16	1.92131e-109	mast	MAST4
9.46856e-91	2.73633	0.955	0.211	2.52252e-86	mast	ACSL4
2.16948e-61	2.5205	0.494	0.063	5.7797e-57	mast	CLNK
0	2.55982	0.997	0.167	0	memory B cells	MS4A1
0	2.28956	0.986	0.142	0	memory B cells	BANK1
0	2.14452	0.999	0.465	0	memory B cells	HLA-DRA
0	1.99965	0.996	0.384	0	memory B cells	HLA-DQA1
0	1.99642	1	0.889	0	memory B cells	CD74
0	1.9195	0.952	0.361	0	memory B cells	CD83
0	1.79039	0.996	0.528	0	memory B cells	HLA-DPA1
0	1.78017	0.996	0.444	0	memory B cells	HLA-DQB1
0	1.75057	0.978	0.164	0	memory B cells	CD79A
0	1.65082	0.93	0.202	0	memory B cells	RALGPS2
0	1.63481	0.995	0.518	0	memory B cells	HLA-DPB1
0	1.50459	0.998	0.552	0	memory B cells	HLA-DRB1
0	1.38726	0.706	0.057	0	memory B cells	CD24
0	1.37402	0.875	0.115	0	memory B cells	CD19
0	1.34817	0.931	0.249	0	memory B cells	MEF2C
0	1.33504	0.993	0.79	0	memory B cells	CD37
0	1.27036	0.729	0.179	0	memory B cells	SMIM14
0	1.25636	0.638	0.018	0	memory B cells	TNFRSF13B
0	1.22676	0.784	0.168	0	memory B cells	ARHGAP24
0	1.20476	0.804	0.157	0	memory B cells	GNG7
0	5.10086	0.901	0.015	0	monocytes	IL1B
0	4.87398	0.936	0.028	0	monocytes	S100A9
0	4.69552	0.924	0.252	0	monocytes	TIMP1
0	4.60258	0.919	0.024	0	monocytes	S100A8
0	4.07925	0.862	0.083	0	monocytes	CCL3
0	3.91996	0.985	0.365	0	monocytes	SOD2
0	3.85216	0.745	0.015	0	monocytes	CXCL8
0	3.59456	0.936	0.031	0	monocytes	LYZ
0	3.51938	0.905	0.087	0	monocytes	IER3
0	3.50845	0.605	0.014	0	monocytes	CXCL2
0	3.46971	0.791	0.012	0	monocytes	IL1RN
0	3.36281	0.798	0.028	0	monocytes	C15orf48
0	3.3576	0.931	0.056	0	monocytes	PLAUR
0	3.29911	0.999	0.982	0	monocytes	FTH1
0	3.27382	0.978	0.363	0	monocytes	IFI30
0	3.2172	0.966	0.352	0	monocytes	NAMPT
0	3.17486	0.696	0.041	0	monocytes	CCL3L1
0	3.17418	0.571	0.029	0	monocytes	G0S2
0	3.0615	0.952	0.097	0	monocytes	TYROBP
0	3.00571	0.934	0.076	0	monocytes	FCER1G
0	3.57379	0.884	0.082	0	mRegDCs	LYZ
0	2.88265	0.647	0.018	0	mRegDCs	IDO1
0	2.81692	0.713	0.025	0	mRegDCs	LAMP3
0	2.57736	0.873	0.084	0	mRegDCs	TNFAIP2
0	2.33482	0.909	0.044	0	mRegDCs	CSF2RA
4.56991e-302	3.25385	0.662	0.048	1.21747e-297	mRegDCs	FSCN1
6.99231e-298	2.87149	0.735	0.056	1.86282e-293	mRegDCs	CXCL8
7.40226e-298	3.23525	0.782	0.071	1.97204e-293	mRegDCs	C15orf48
7.33793e-253	2.39929	0.96	0.145	1.9549e-248	mRegDCs	TYROBP
3.06066e-250	2.4122	0.309	0.006	8.15389e-246	mRegDCs	CCL22
1.7734e-237	2.42981	0.695	0.065	4.72451e-233	mRegDCs	IL1B
9.83669e-230	3.27588	0.876	0.145	2.62059e-225	mRegDCs	CST3
1.39599e-227	2.56664	0.596	0.059	3.71906e-223	mRegDCs	EBI3
1.23573e-199	2.78716	0.589	0.06	3.2921e-195	mRegDCs	G0S2
1.5539e-169	3.27339	0.978	0.397	4.13975e-165	mRegDCs	IFI30
4.03419e-154	2.29882	0.935	0.361	1.07475e-149	mRegDCs	PPA1
3.25372e-135	2.46474	0.989	0.639	8.66822e-131	mRegDCs	HLA-DPB1
7.33942e-132	2.43617	0.982	0.665	1.9553e-127	mRegDCs	HLA-DRB1
4.36067e-118	2.34493	0.971	0.646	1.16173e-113	mRegDCs	HLA-DPA1
3.71072e-94	3.47659	0.84	0.426	9.88572e-90	mRegDCs	TXN
0	4.03649	0.987	0.074	0	myofibroblast	IGFBP7
0	3.89609	0.97	0.04	0	myofibroblast	COL1A1
0	3.84556	0.819	0.027	0	myofibroblast	MGP
0	3.82739	0.937	0.057	0	myofibroblast	SPARC
0	3.75013	0.999	0.057	0	myofibroblast	CALD1
0	3.64086	0.97	0.037	0	myofibroblast	COL1A2
0	3.53087	0.931	0.041	0	myofibroblast	COL4A1
0	3.46057	0.968	0.045	0	myofibroblast	COL3A1
0	3.43342	0.955	0.043	0	myofibroblast	COL4A2
0	3.41234	0.871	0.031	0	myofibroblast	CCDC102B
0	3.3778	0.976	0.069	0	myofibroblast	COL6A2
0	3.37222	0.819	0.018	0	myofibroblast	RGS5
0	3.31253	0.892	0.036	0	myofibroblast	PRKG1
0	3.22519	0.968	0.045	0	myofibroblast	LHFPL6
0	3.2142	0.739	0.038	0	myofibroblast	ACTA2
0	3.16607	0.765	0.035	0	myofibroblast	TAGLN
0	3.02471	0.936	0.081	0	myofibroblast	COL18A1
0	3.00676	0.883	0.036	0	myofibroblast	DLC1
0	2.9428	0.861	0.198	0	myofibroblast	IFITM3
0	2.91631	0.882	0.031	0	myofibroblast	TIMP3
0	2.26433	0.825	0.006	0	naive B cells	TCL1A
0	1.95448	0.916	0.301	0	naive B cells	BACH2
0	1.80935	0.991	0.313	0	naive B cells	CD79A
0	1.68043	0.944	0.284	0	naive B cells	AFF3
0	1.58536	0.772	0.081	0	naive B cells	FCER2
0	1.48531	0.821	0.204	0	naive B cells	FCRL1
0	1.47437	1	0.91	0	naive B cells	CD74
0	1.4384	0.79	0.13	0	naive B cells	CD72
0	1.40411	0.962	0.469	0	naive B cells	CD83
0	1.34622	1	0.563	0	naive B cells	HLA-DRA
0	1.34364	0.897	0.33	0	naive B cells	CD79B
0	1.33801	1	0.634	0	naive B cells	HLA-DRB1
0	1.32703	0.873	0.259	0	naive B cells	HVCN1
0	1.32515	0.999	0.827	0	naive B cells	CD37
0	1.3242	0.992	0.32	0	naive B cells	MS4A1
0	1.32279	0.721	0.096	0	naive B cells	COL19A1
0	1.31683	0.941	0.655	0	naive B cells	CXCR4
0	1.26868	0.94	0.373	0	naive B cells	MEF2C
0	1.2588	0.998	0.497	0	naive B cells	HLA-DQA1
0	1.21795	0.973	0.299	0	naive B cells	BANK1
0	2.85635	0.955	0.058	0	pDCs	IL3RA
0	2.31008	0.885	0.02	0	pDCs	PTPRS
0	2.18619	0.833	0.012	0	pDCs	LINC01374
3.02705e-270	2.90482	0.942	0.086	8.06436e-266	pDCs	ZFAT
7.29374e-265	2.41863	0.942	0.088	1.94313e-260	pDCs	RHEX
5.76467e-224	2.65195	0.853	0.084	1.53576e-219	pDCs	PLD4
5.71855e-221	4.23561	0.885	0.099	1.52348e-216	pDCs	GZMB
2.08277e-177	2.28806	0.744	0.078	5.5487e-173	pDCs	CLIC3
5.93413e-140	2.50023	0.949	0.209	1.58091e-135	pDCs	APP
5.82752e-138	2.16547	0.942	0.213	1.55251e-133	pDCs	BCL11A
1.36358e-125	2.24489	0.821	0.159	3.63271e-121	pDCs	TEX14
7.2909e-124	2.75545	0.981	0.318	1.94237e-119	pDCs	IRF8
9.35692e-124	3.20894	0.987	0.338	2.49278e-119	pDCs	TCF4
1.071e-117	2.29212	0.962	0.318	2.85324e-113	pDCs	UGCG
4.50755e-116	3.40375	0.974	0.387	1.20086e-111	pDCs	IRF7
9.16549e-107	2.38197	0.923	0.293	2.44178e-102	pDCs	PLAC8
8.03334e-92	2.78328	0.955	0.507	2.14016e-87	pDCs	FCHSD2
5.70743e-91	2.2406	0.84	0.245	1.52052e-86	pDCs	ITM2C
3.42326e-78	2.44772	0.846	0.338	9.1199e-74	pDCs	PPP1R14B
5.93219e-48	2.6924	0.218	0.022	1.58039e-43	pDCs	PTGDS
0	4.80456	0.968	0.036	0	PDGFRAhi fibroblast	SDK1
0	4.24676	1	0.056	0	PDGFRAhi fibroblast	COL3A1
0	4.10044	0.993	0.046	0	PDGFRAhi fibroblast	PRKG1
0	4.05037	0.996	0.051	0	PDGFRAhi fibroblast	COL1A1
0	4.04526	0.918	0.024	0	PDGFRAhi fibroblast	GPC6
0	3.99699	0.95	0.034	0	PDGFRAhi fibroblast	BNC2
0	3.96322	0.982	0.024	0	PDGFRAhi fibroblast	BICC1
0	3.8934	0.975	0.049	0	PDGFRAhi fibroblast	COL6A3
0	3.85445	1	0.049	0	PDGFRAhi fibroblast	COL1A2
0	3.62762	0.993	0.057	0	PDGFRAhi fibroblast	PTPRG
0	3.5301	0.872	0.046	0	PDGFRAhi fibroblast	GLIS3
0	3.50451	0.982	0.04	0	PDGFRAhi fibroblast	COL5A2
0	3.33156	0.901	0.029	0	PDGFRAhi fibroblast	NXN
0	3.29017	0.961	0.022	0	PDGFRAhi fibroblast	PDZRN3
0	3.20073	0.72	0.021	0	PDGFRAhi fibroblast	KIF26B
0	3.11959	0.943	0.077	0	PDGFRAhi fibroblast	PLEKHA5
0	3.11887	0.805	0.031	0	PDGFRAhi fibroblast	KAZN
0	3.08373	0.915	0.049	0	PDGFRAhi fibroblast	CACNA1C
0	2.98489	0.989	0.081	0	PDGFRAhi fibroblast	COL6A2
5.1931e-263	3.56225	0.851	0.14	1.38349e-258	PDGFRAhi fibroblast	RUNX2
0	8.161	0.69	0.077	0	plasma cells	IGHG2
0	7.54164	0.815	0.118	0	plasma cells	IGHG1
0	7.43277	0.799	0.194	0	plasma cells	IGKC
0	5.2694	0.514	0.085	0	plasma cells	IGHG3
1.70465e-279	6.29159	0.585	0.147	4.54135e-275	plasma cells	IGHA1
3.39215e-155	6.40882	0.287	0.046	9.03703e-151	plasma cells	IGKV4-1
5.89527e-155	5.81068	0.33	0.065	1.57056e-150	plasma cells	IGLC2
3.85399e-128	6.90923	0.213	0.032	1.02674e-123	plasma cells	IGKV3-15
3.3667e-117	6.51175	0.184	0.023	8.96923e-113	plasma cells	IGHV3-7
2.1894e-95	6.05885	0.134	0.011	5.83277e-91	plasma cells	IGKV1-9
5.93297e-81	5.33222	0.228	0.062	1.5806e-76	plasma cells	IGLC3
2.30745e-75	6.98538	0.25	0.07	6.14729e-71	plasma cells	IGKV3-20
4.95555e-67	6.90346	0.221	0.067	1.32021e-62	plasma cells	IGHV3-23
1.39267e-66	5.86093	0.119	0.017	3.7102e-62	plasma cells	IGLV2-23
9.25403e-62	5.78415	0.131	0.022	2.46537e-57	plasma cells	IGHV4-39
7.04785e-56	6.17969	0.166	0.048	1.87762e-51	plasma cells	IGKV3-11
1.3797e-43	5.71946	0.119	0.039	3.67565e-39	plasma cells	IGKV1-5
2.46314e-34	5.55477	0.106	0.027	6.56205e-30	plasma cells	IGKV2-30
4.1037e-23	5.89482	0.132	0.057	1.09327e-18	plasma cells	IGLV2-14
8.87088e-23	5.54737	0.138	0.055	2.36329e-18	plasma cells	IGHV3-30
0	4.87212	0.944	0.043	0	smooth muscle	ACTA2
0	4.71405	0.959	0.024	0	smooth muscle	RGS5
0	4.54595	0.991	0.041	0	smooth muscle	TAGLN
0	4.52357	1	0.083	0	smooth muscle	IGFBP7
0	4.25792	0.998	0.051	0	smooth muscle	MYL9
0	3.85319	1	0.065	0	smooth muscle	SPARC
0	3.71861	0.989	0.027	0	smooth muscle	ADIRF
0	3.6498	0.996	0.026	0	smooth muscle	SOD3
0	3.64928	1	0.204	0	smooth muscle	IFITM3
0	3.63531	0.98	0.042	0	smooth muscle	SPARCL1
0	3.61853	1	0.066	0	smooth muscle	CALD1
0	3.40069	0.991	0.033	0	smooth muscle	MGP
0	3.29181	0.993	0.04	0	smooth muscle	TPM2
0	3.24642	0.959	0.015	0	smooth muscle	NDUFA4L2
0	3.21007	0.991	0.094	0	smooth muscle	TPM1
0	3.04945	0.989	0.058	0	smooth muscle	SERPING1
0	3.03352	0.972	0.049	0	smooth muscle	SERPINF1
0	2.93052	0.993	0.054	0	smooth muscle	LHFPL6
0	2.89303	0.989	0.036	0	smooth muscle	NR2F2
0	2.71301	0.725	0.009	0	smooth muscle	MUSTN1
0	3.59509	0.508	0.025	0	Tfh	CXCL13
0	1.57534	0.805	0.161	0	Tfh	TSHZ2
0	1.491	0.77	0.087	0	Tfh	TOX2
0	1.4694	0.828	0.201	0	Tfh	TIGIT
0	1.45116	0.843	0.195	0	Tfh	TBC1D4
0	1.44912	0.765	0.237	0	Tfh	TCF7
0	1.41209	0.626	0.138	0	Tfh	FAAH2
0	1.41074	0.911	0.335	0	Tfh	LAT
0	1.36668	0.595	0.081	0	Tfh	PTPN13
0	1.35407	0.681	0.15	0	Tfh	PASK
0	1.32311	0.758	0.184	0	Tfh	KLRB1
0	1.31241	0.806	0.279	0	Tfh	ITM2A
0	1.30066	0.869	0.353	0	Tfh	CD7
0	1.2907	0.886	0.519	0	Tfh	RNF19A
0	1.28659	0.729	0.162	0	Tfh	TNFRSF4
0	1.274	0.674	0.105	0	Tfh	PDCD1
0	1.26947	0.637	0.067	0	Tfh	ICA1
0	1.26191	0.707	0.265	0	Tfh	THADA
0	1.24379	0.718	0.153	0	Tfh	CTLA4
2.02294e-42	1.30236	0.122	0.045	5.38932e-38	Tfh	TRBV20-1
0	2.57218	0.316	0.007	0	Th17	IL17A
0	2.00011	0.588	0.14	0	Th17	LAG3
0	1.98822	0.868	0.145	0	Th17	CTLA4
0	1.73409	0.791	0.326	0	Th17	RGS1
0	1.6155	0.931	0.36	0	Th17	SPOCK2
0	1.53583	0.754	0.16	0	Th17	TNFRSF18
0	1.53529	0.728	0.162	0	Th17	TNFRSF4
0	1.53511	0.919	0.333	0	Th17	RORA
0	1.52029	0.971	0.398	0	Th17	CD2
0	1.51276	0.835	0.322	0	Th17	BATF
0	1.48393	0.806	0.215	0	Th17	ICOS
0	1.42522	0.984	0.674	0	Th17	S100A4
0	1.42497	0.733	0.185	0	Th17	KLRB1
0	1.41501	0.844	0.314	0	Th17	MIR4435-2HG
0	1.37968	0.584	0.049	0	Th17	CCL20
0	1.3427	0.953	0.384	0	Th17	CD3D
0	1.30738	0.772	0.319	0	Th17	RBPJ
0	1.29462	0.656	0.175	0	Th17	PHLDA1
0	1.27234	0.884	0.388	0	Th17	PBXIP1
0	1.25532	0.994	0.738	0	Th17	SRGN
0	1.95711	0.995	0.481	0	Treg	IL32
0	1.84482	0.741	0.145	0	Treg	CTLA4
0	1.82967	0.731	0.042	0	Treg	FOXP3
0	1.5751	0.62	0.163	0	Treg	TNFRSF4
0	1.3804	0.522	0.03	0	Treg	RTKN2
0	1.3383	0.667	0.097	0	Treg	IKZF2
0	1.31658	0.728	0.323	0	Treg	BATF
0	1.31342	0.683	0.216	0	Treg	ICOS
0	1.2557	0.507	0.087	0	Treg	IL2RA
0	1.23296	0.713	0.201	0	Treg	TIGIT
0	1.11081	0.709	0.196	0	Treg	TBC1D4
0	1.05761	0.662	0.174	0	Treg	STAM
0	0.95481	0.738	0.364	0	Treg	CYTOR
0	0.848814	0.85	0.449	0	Treg	SKAP1
0	0.843011	0.897	0.381	0	Treg	CD3D
2.36554e-305	1.10629	0.549	0.166	6.30204e-301	Treg	TNFRSF18
4.65744e-265	0.872827	0.666	0.319	1.24079e-260	Treg	MIR4435-2HG
2.63063e-239	0.919513	0.382	0.089	7.00826e-235	Treg	AL136456.1
1.99962e-229	1.21508	0.658	0.329	5.3272e-225	Treg	RGS1
2.34011e-55	1.01387	0.135	0.043	6.23428e-51	Treg	TRBV20-1

## Sheet: S1B
group	n	median_expr	mean_expr	Gene	Subset
Active	4346	0.607541	0.738483	IFNGR1	Enterocytes
Ctrl	1752	0	0.466119	IFNGR1	Enterocytes
Inactive	4166	0	0.475321	IFNGR1	Enterocytes
Active	4346	0	0.582375	IFNGR2	Enterocytes
Ctrl	1752	0	0.320933	IFNGR2	Enterocytes
Inactive	4166	0	0.381294	IFNGR2	Enterocytes
Active	4346	0.643526	0.708289	JAK1	Enterocytes
Ctrl	1752	0	0.406317	JAK1	Enterocytes
Inactive	4166	0	0.39366	JAK1	Enterocytes
Active	4346	0	0.296222	JAK2	Enterocytes
Ctrl	1752	0	0.0517921	JAK2	Enterocytes
Inactive	4166	0	0.0879582	JAK2	Enterocytes
Active	4346	0	0.622551	STAT1	Enterocytes
Ctrl	1752	0	0.180228	STAT1	Enterocytes
Inactive	4166	0	0.278269	STAT1	Enterocytes
Active	4346	0.87099	0.995213	IRF1	Enterocytes
Ctrl	1752	0	0.378401	IRF1	Enterocytes
Inactive	4166	0	0.396752	IRF1	Enterocytes
Active	4346	0	0.072664	IRF8	Enterocytes
Ctrl	1752	0	0.10406	IRF8	Enterocytes
Inactive	4166	0	0.0481905	IRF8	Enterocytes
Active	4346	0	0.00591313	CXCL9	Enterocytes
Ctrl	1752	0	0	CXCL9	Enterocytes
Inactive	4166	0	0.000944499	CXCL9	Enterocytes
Active	4346	0	0.00685045	CXCL10	Enterocytes
Ctrl	1752	0	0	CXCL10	Enterocytes
Inactive	4166	0	0.000819889	CXCL10	Enterocytes
Active	3392	0	0.219022	IFNGR1	Goblet Cells
Ctrl	764	0	0.139826	IFNGR1	Goblet Cells
Inactive	2088	0	0.180853	IFNGR1	Goblet Cells
Active	3392	0	0.336613	IFNGR2	Goblet Cells
Ctrl	764	0	0.158304	IFNGR2	Goblet Cells
Inactive	2088	0	0.274175	IFNGR2	Goblet Cells
Active	3392	0.48793	0.649835	JAK1	Goblet Cells
Ctrl	764	0	0.449955	JAK1	Goblet Cells
Inactive	2088	0	0.436394	JAK1	Goblet Cells
Active	3392	0	0.182386	JAK2	Goblet Cells
Ctrl	764	0	0.0406179	JAK2	Goblet Cells
Inactive	2088	0	0.0691229	JAK2	Goblet Cells
Active	3392	0	0.44711	STAT1	Goblet Cells
Ctrl	764	0	0.224155	STAT1	Goblet Cells
Inactive	2088	0	0.255814	STAT1	Goblet Cells
Active	3392	0	0.563669	IRF1	Goblet Cells
Ctrl	764	0	0.235492	IRF1	Goblet Cells
Inactive	2088	0	0.311637	IRF1	Goblet Cells
Active	3392	0	0.0439283	IRF8	Goblet Cells
Ctrl	764	0	0.0285681	IRF8	Goblet Cells
Inactive	2088	0	0.0166167	IRF8	Goblet Cells
Active	3392	0	0.00376836	CXCL9	Goblet Cells
Ctrl	764	0	0	CXCL9	Goblet Cells
Inactive	2088	0	0	CXCL9	Goblet Cells
Active	3392	0	0.00590286	CXCL10	Goblet Cells
Ctrl	764	0	0	CXCL10	Goblet Cells
Inactive	2088	0	0.000638818	CXCL10	Goblet Cells
Active	5910	0	0.261903	IFNGR1	Crypt Cells
Ctrl	3277	0	0.183973	IFNGR1	Crypt Cells
Inactive	4219	0	0.17167	IFNGR1	Crypt Cells
Active	5910	0	0.245831	IFNGR2	Crypt Cells
Ctrl	3277	0	0.142049	IFNGR2	Crypt Cells
Inactive	4219	0	0.155401	IFNGR2	Crypt Cells
Active	5910	0	0.55431	JAK1	Crypt Cells
Ctrl	3277	0	0.334262	JAK1	Crypt Cells
Inactive	4219	0	0.346925	JAK1	Crypt Cells
Active	5910	0	0.226062	JAK2	Crypt Cells
Ctrl	3277	0	0.0305273	JAK2	Crypt Cells
Inactive	4219	0	0.0784219	JAK2	Crypt Cells
Active	5910	0	0.466087	STAT1	Crypt Cells
Ctrl	3277	0	0.157848	STAT1	Crypt Cells
Inactive	4219	0	0.339138	STAT1	Crypt Cells
Active	5910	0	0.461876	IRF1	Crypt Cells
Ctrl	3277	0	0.158683	IRF1	Crypt Cells
Inactive	4219	0	0.273187	IRF1	Crypt Cells
Active	5910	0	0.0838899	IRF8	Crypt Cells
Ctrl	3277	0	0.0892471	IRF8	Crypt Cells
Inactive	4219	0	0.0734647	IRF8	Crypt Cells
Active	5910	0	0.0135253	CXCL9	Crypt Cells
Ctrl	3277	0	0	CXCL9	Crypt Cells
Inactive	4219	0	0.00173966	CXCL9	Crypt Cells
Active	5910	0	0.0201919	CXCL10	Crypt Cells
Ctrl	3277	0	0.000237925	CXCL10	Crypt Cells
Inactive	4219	0	0.004318	CXCL10	Crypt Cells
Active	673	0	0.605501	IFNGR1	Myeloid Cells
Ctrl	43	0	0.178262	IFNGR1	Myeloid Cells
Inactive	184	0	0.306281	IFNGR1	Myeloid Cells
Active	673	0	0.452633	IFNGR2	Myeloid Cells
Ctrl	43	0	0.266225	IFNGR2	Myeloid Cells
Inactive	184	0	0.278242	IFNGR2	Myeloid Cells
Active	673	0	0.640364	JAK1	Myeloid Cells
Ctrl	43	0	0.147736	JAK1	Myeloid Cells
Inactive	184	0	0.273363	JAK1	Myeloid Cells
Active	673	0	0.305566	JAK2	Myeloid Cells
Ctrl	43	0	0.0461955	JAK2	Myeloid Cells
Inactive	184	0	0.142259	JAK2	Myeloid Cells
Active	673	0	0.967477	STAT1	Myeloid Cells
Ctrl	43	0	0.207835	STAT1	Myeloid Cells
Inactive	184	0	0.360072	STAT1	Myeloid Cells
Active	673	0	0.705134	IRF1	Myeloid Cells
Ctrl	43	0	0.261281	IRF1	Myeloid Cells
Inactive	184	0	0.301616	IRF1	Myeloid Cells
Active	673	0	0.321168	IRF8	Myeloid Cells
Ctrl	43	0	0.138842	IRF8	Myeloid Cells
Inactive	184	0	0.159444	IRF8	Myeloid Cells
Active	673	0	0.337485	CXCL9	Myeloid Cells
Ctrl	43	0	0	CXCL9	Myeloid Cells
Inactive	184	0	0.0862122	CXCL9	Myeloid Cells
Active	673	0	0.255675	CXCL10	Myeloid Cells
Ctrl	43	0	0	CXCL10	Myeloid Cells
Inactive	184	0	0.119432	CXCL10	Myeloid Cells
Active	2527	0	0.0417423	IFNGR1	Plasma Cells
Ctrl	66	0	0.0947949	IFNGR1	Plasma Cells
Inactive	578	0	0.0887469	IFNGR1	Plasma Cells
Active	2527	0	0.106166	IFNGR2	Plasma Cells
Ctrl	66	0	0.124622	IFNGR2	Plasma Cells
Inactive	578	0	0.112688	IFNGR2	Plasma Cells
Active	2527	0	0.316625	JAK1	Plasma Cells
Ctrl	66	0	0.19319	JAK1	Plasma Cells
Inactive	578	0	0.317718	JAK1	Plasma Cells
Active	2527	0	0.102725	JAK2	Plasma Cells
Ctrl	66	0	0.0251525	JAK2	Plasma Cells
Inactive	578	0	0.0240241	JAK2	Plasma Cells
Active	2527	0	0.313848	STAT1	Plasma Cells
Ctrl	66	0	0.113782	STAT1	Plasma Cells
Inactive	578	0	0.16756	STAT1	Plasma Cells
Active	2527	0	0.428812	IRF1	Plasma Cells
Ctrl	66	0	0.202441	IRF1	Plasma Cells
Inactive	578	0	0.290094	IRF1	Plasma Cells

## Sheet: S1C
Endothelial	ID	Description	GeneRatio	BgRatio	RichFactor	FoldEnrichment	zScore	pvalue	p.adjust	qvalue	geneID	Count
	GO:0031589	cell-substrate adhesion	86/1919	359/18888	0.239554	2.35784	8.73498	1.97545e-14	1.17875e-10	9.21602e-11	1305/6480/7070/2316/7074/6422/2199/947/3912/1613/3655/811/57580/7057/10395/5054/1281/3685/3491/11170/4323/3232/3678/3897/967/94/2633/59277/11078/285/25890/5034/6904/2042/29780/3911/79778/3791/6695/4091/22998/6376/7094/7450/5795/1277/302/9723/10085/9344/8515/6366/9647/4811/1435/255743/7412/1946/64098/5590/3693/1009/2621/10519/51754/2047/55698/3673/10580/4088/1499/2185/2335/1601/4192/11037/6722/569…	86
	GO:0045785	positive regulation of cell adhesion	102/1919	485/18888	0.210309	2.07	8.02785	5.56077e-13	1.65906e-09	1.29712e-09	7704/7052/6659/3115/3122/3117/7048/3113/3485/3123/7070/22915/3108/3109/6401/2316/10808/3127/6422/2199/972/3912/80381/857/3956/4860/3655/811/57580/463/6403/3133/4067/3685/3491/3111/64926/3678/11078/25890/9223/81704/5034/3329/975/3146/51176/3791/3481/6376/2113/7168/100/5795/1803/6597/6602/10085/6366/9647/4811/2319/1435/255743/567/6046/64332/5788/7412/5590/6387/10519/27/80380/7297/3280/3673/6603/408…	102
	GO:0006119	oxidative phosphorylation	45/1919	148/18888	0.304054	2.99269	8.18421	7.32049e-12	1.45604e-08	1.1384e-08	7415/4708/513/10975/4726/1351/4725/1349/4713/84300/205/514/4694/126328/65018/51079/9551/54539/1347/4700/400916/26471/10632/9377/51142/1346/11315/4695/10476/1340/7386/1337/4731/1327/1329/4717/4715/65990/54205/4709/4723/4710/27089/4714/4718	45
	GO:0002181	cytoplasmic translation	47/1919	160/18888	0.29375	2.89127	8.07903	9.8306e-12	1.46648e-08	1.14656e-08	1981/6231/200916/6218/6181/5315/6176/26986/6222/9349/6206/8669/6157/8662/6203/6187/1973/6169/6160/6168/6155/6158/8562/23521/1983/6217/6137/6171/6142/6205/11224/8661/8894/6223/6136/55854/1660/6138/6188/6129/6209/8893/6194/2107/6175/4736/8668	47
	GO:0006457	protein folding	58/1919	225/18888	0.257778	2.53721	7.80054	1.54961e-11	1.8493e-08	1.44587e-08	3303/3320/3304/10808/1191/972/3336/3337/811/3309/5478/7184/3326/60681/11140/5479/10525/26973/9601/9531/51398/5034/6904/3329/2286/3301/23753/2896/3312/6902/7203/3315/5202/10954/10471/6950/567/54431/8570/55898/2280/5768/728489/6625/55466/2923/10726/9526/10576/821/51303/64215/2580/10598/9141/64374/219899/27000	58
	GO:0007015	actin filament organization	95/1919	467/18888	0.203426	2.00225	7.37509	2.54517e-11	2.53118e-08	1.97899e-08	221061/65108/6869/9168/2316/4082/1627/7111/6422/5339/7170/23406/2934/28984/51332/55930/29109/6624/7171/1072/57580/10395/3059/7184/6840/1809/5216/359845/4642/11170/5074/9535/81873/22899/5071/11078/57477/79822/4233/79778/22998/6376/55160/59341/7168/54434/201191/57698/800/11344/148170/6366/9647/85358/5734/29767/89941/3693/10095/2059/6387/55607/10093/55243/10097/9788/7114/253260/55114/3092/10580/4088…	95
	GO:0150115	cell-substrate junction organization	35/1919	103/18888	0.339806	3.34458	8.0236	4.92889e-11	3.75884e-08	2.93883e-08	7070/3909/6422/5339/1613/3655/7057/10395/9922/7145/11170/4323/3678/28956/94/2042/3791/22998/10982/7094/5795/9344/9647/1946/1009/3673/10580/4088/2185/2335/11037/2017/8861/55920/7010	35
	GO:0009144	purine nucleoside triphosphate metabolic process	61/1919	250/18888	0.244	2.4016	7.50215	5.53898e-11	3.75884e-08	2.93883e-08	3303/7415/3304/26137/7167/4708/2023/120892/8850/513/1291/4726/4725/4713/205/514/5315/4694/126328/93974/65018/51079/9551/51024/4830/54539/100/5901/2597/3312/4700/203/517/3091/26471/51548/10632/527/11182/2821/4695/7114/10476/5214/5566/64223/4731/3692/4717/4715/65990/4833/8870/4709/4831/4723/4710/518/5515/4714/4718	61
	GO:0009205	purine ribonucleoside triphosphate metabolic process	60/1919	244/18888	0.245902	2.42032	7.50934	5.66944e-11	3.75884e-08	2.93883e-08	3303/7415/3304/26137/7167/4708/2023/120892/8850/513/1291/4726/4725/4713/205/514/5315/4694/126328/93974/65018/51079/9551/51024/4830/54539/5901/2597/3312/4700/203/517/3091/26471/51548/10632/527/11182/2821/4695/7114/10476/5214/5566/64223/4731/3692/4717/4715/65990/4833/8870/4709/4831/4723/4710/518/5515/4714/4718	60
	GO:0009199	ribonucleoside triphosphate metabolic process	61/1919	251/18888	0.243028	2.39203	7.46602	6.60533e-11	3.9414e-08	3.08156e-08	3303/7415/3304/26137/7167/4708/2023/120892/8850/513/1291/4726/4725/4713/205/514/5315/4694/126328/93974/65018/51079/9551/51024/4830/54539/5901/2597/3312/4700/203/517/3091/26471/51548/10632/527/11182/2821/4695/7114/10476/5214/5566/64223/4731/3692/4717/4715/65990/4833/8870/7371/4709/4831/4723/4710/518/5515/4714/4718	61
Stromal	ID	Description	GeneRatio	BgRatio	RichFactor	FoldEnrichment	zScore	pvalue	p.adjust	qvalue	geneID	Count
	GO:0030198	extracellular matrix organization	97/1494	332/18888	0.292169	3.69376	14.5125	6.10817e-31	1.99656e-27	1.5115e-27	1277/10631/1281/11117/1278/80781/3912/1290/1303/649/1289/871/55959/7837/85301/7148/140766/9509/1287/1291/60681/165/1294/84627/25890/89932/2191/4147/861/4017/4811/50509/4323/23213/22795/79709/1306/4314/7049/4629/10630/2006/55790/4791/11096/4313/255631/81792/285590/4320/4318/2192/84168/5045/10549/5156/1284/4312/169611/1513/857/83716/1471/6423/2683/8985/5468/10609/5212/59277/3688/1282/11173/3913/401…	97
	GO:0043062	extracellular structure organization	97/1494	333/18888	0.291291	3.68267	14.4749	7.97815e-31	1.99656e-27	1.5115e-27	1277/10631/1281/11117/1278/80781/3912/1290/1303/649/1289/871/55959/7837/85301/7148/140766/9509/1287/1291/60681/165/1294/84627/25890/89932/2191/4147/861/4017/4811/50509/4323/23213/22795/79709/1306/4314/7049/4629/10630/2006/55790/4791/11096/4313/255631/81792/285590/4320/4318/2192/84168/5045/10549/5156/1284/4312/169611/1513/857/83716/1471/6423/2683/8985/5468/10609/5212/59277/3688/1282/11173/3913/401…	97
	GO:0045229	external encapsulating structure organization	97/1494	334/18888	0.290419	3.67164	14.4374	1.04078e-30	1.99656e-27	1.5115e-27	1277/10631/1281/11117/1278/80781/3912/1290/1303/649/1289/871/55959/7837/85301/7148/140766/9509/1287/1291/60681/165/1294/84627/25890/89932/2191/4147/861/4017/4811/50509/4323/23213/22795/79709/1306/4314/7049/4629/10630/2006/55790/4791/11096/4313/255631/81792/285590/4320/4318/2192/84168/5045/10549/5156/1284/4312/169611/1513/857/83716/1471/6423/2683/8985/5468/10609/5212/59277/3688/1282/11173/3913/401…	97
	GO:0032963	collagen metabolic process	42/1494	107/18888	0.392523	4.9625	12.0465	2.0227e-19	2.91016e-16	2.20314e-16	1277/11117/1278/1289/871/7148/9902/140766/9509/1291/1508/2191/5118/57333/861/3091/4323/4314/4313/64175/652/4320/4318/3624/114757/5045/4312/1513/1471/7043/8985/64115/10609/3688/7431/4921/4327/55214/10536/4851/90993/7040	42
	GO:0030199	collagen fibril organization	32/1494	66/18888	0.484848	6.12973	12.2346	1.99255e-18	2.29342e-15	1.73624e-15	1277/1281/11117/1278/80781/1290/1303/649/1289/871/7837/85301/7148/140766/9509/1291/60681/165/4017/50509/79709/81792/4320/6423/8985/10609/11173/4016/4921/30008/4060/302	32
	GO:0031589	cell-substrate adhesion	74/1494	359/18888	0.206128	2.60599	9.0037	1.38526e-14	1.3287e-11	1.00589e-11	1277/10631/1281/2335/11117/3912/7148/1009/25890/5034/948/811/7070/967/4811/50509/4323/22795/6422/10630/4059/87/347/79778/55920/81792/7094/947/2192/5328/84168/395/3672/2013/11170/3685/3717/10174/2042/22998/7402/5212/55966/3676/25992/3987/59277/3688/3678/2316/8499/1435/7057/55679/2621/1613/596/29984/6366/30008/10580/10085/1490/1601/6385/302/2633/182/56477/9358/4851/4771/81/91663	74
	GO:0060348	bone development	51/1494	215/18888	0.237209	2.99894	8.63909	7.07126e-13	5.81359e-10	4.4012e-10	1277/1281/871/55959/5479/85301/7704/2778/249/56975/1291/633/8840/860/4323/23213/27086/55790/5915/64175/652/81792/285590/6137/8111/9060/10234/2200/54796/3479/7043/144347/7291/79001/11173/8642/359845/124565/6424/4921/7052/79705/2121/56603/5788/302/4054/5358/4969/4086/3953	51
	GO:0001503	ossification	81/1494	446/18888	0.181614	2.29607	8.11801	1.06277e-12	7.64528e-10	5.78789e-10	1277/3727/1278/1290/649/7704/6238/7171/249/115908/9902/56975/1291/1462/1009/8840/7474/861/860/3091/4323/4745/6422/7130/55790/4313/652/81792/5764/3479/4920/1052/1513/9260/27044/353500/6209/3400/1594/144347/3371/91851/468/6423/55366/5468/25884/7291/2194/3488/6320/3336/11173/8642/54829/1435/7123/7421/359845/2274/4092/1213/91461/4921/596/847/51025/1490/43/1051/51684/656/182/4054/6096/5781/4851/4086/2…	81
	GO:0061448	connective tissue development	59/1494	288/18888	0.204861	2.58997	7.96867	8.81106e-12	5.63418e-09	4.26538e-09	1277/1281/7076/649/1289/871/55959/5159/85301/7704/1116/1291/633/8840/7474/861/4017/860/140606/3091/23213/23516/55790/5915/652/81792/389125/285590/947/50515/1513/353500/3400/144347/59/4781/6423/54206/5468/25884/11173/1435/4023/359845/4092/85477/91461/1490/55553/2121/656/64764/4054/5781/4851/84649/4969/4086/7040	59
	GO:0007160	cell-matrix adhesion	52/1494	241/18888	0.215768	2.72786	7.91169	2.01144e-11	1.15758e-08	8.76352e-09	10631/1281/2335/11117/7148/1009/948/7070/967/4811/50509/4323/22795/6422/4059/87/347/55920/81792/7094/947/5328/395/3672/2013/11170/3685/2042/22998/7402/55966/3676/25992/3987/3688/3678/8499/1435/7057/1613/596/29984/6366/30008/10580/1490/6385/302/182/56477/9358/4771	52

## Sheet: S2A-D
p_val	avg_log2FC	pct.1	pct.2	p_val_adj	interaction
0	2.66039	0.983	0.979	0	B2M—HLA-F
0	1.20192	0.821	0.816	0	GNAS—ADCY7
2.3226e-300	0.702361	0.339	0.186	5.31179e-297	IL15—IL15RA
2.71174e-263	-0.263013	0.201	0.363	6.20175e-260	SHBG—SLC37A1
1.07855e-251	0.517076	0.443	0.3	2.46664e-248	GDF11—ACVR2B
7.38504e-239	0.48609	0.485	0.355	1.68896e-235	GDF11—ACVR1B
1.58513e-224	3.00637	0.192	0.084	3.62519e-221	GDF7—BMPR2
6.39473e-222	1.56579	0.436	0.287	1.46248e-218	TNFSF10—TNFRSF10B
2.83854e-215	0.59193	0.426	0.28	6.49173e-212	TNFSF10—TNFRSF10A
5.75951e-188	0.43686	0.117	0.042	1.3172e-184	COL4A5—CD47
4.79017e-180	0.908716	0.478	0.339	1.09551e-176	GNAI2—CXCR3
3.47074e-166	0.941584	0.1	0.034	7.93757e-163	COL4A5—ITGB1
5.70638e-164	0.57093	0.406	0.316	1.30505e-160	POMC—OPRM1
7.72342e-157	1.55931	0.363	0.256	1.76635e-153	IL15—IL2RG
1.74379e-154	1.47536	0.927	0.876	3.98806e-151	TGFB1—TGFBR2
1.64769e-134	2.29319	0.11	0.045	3.76826e-131	IL2—CD53
1.31614e-132	0.590278	0.199	0.113	3.01001e-129	LGALS3BP—ITGB1
6.22719e-132	3.87506	0.217	0.128	1.42416e-128	HLA-A—KIR3DL2
2.5256e-131	3.24531	0.107	0.043	5.77605e-128	IL2—IL2RG
1.14579e-130	-2.71337	0.139	0.065	2.62042e-127	COL3A1—ITGB1
1.59724e-127	5.65986	0.13	0.065	3.6529e-124	BMP5—BMPR2
1.85938e-126	0.576477	0.1	0.04	4.2524e-123	UBA52—FSHR
5.82684e-126	-1.23061	0.052	0.121	1.3326e-122	EBI3—IL27RA
4.60944e-124	-6.14404	0.053	0.117	1.05418e-120	SPP1—CD44
6.63369e-124	0.749402	0.259	0.167	1.51713e-120	CALM2—GP6
2.81535e-115	0.646318	0.267	0.177	6.4387e-112	BMP2—BMPR2
4.63562e-115	0.697165	0.26	0.168	1.06017e-111	CALM1—GP6
1.81042e-114	0.423848	0.155	0.078	4.14043e-111	CALM1—TRPC3
1.64385e-112	1.63793	0.442	0.341	3.75949e-109	TGFB1—TGFBR3
1.49955e-111	2.87531	0.19	0.107	3.42948e-108	CCL5—CXCR3
8.98318e-109	0.40026	0.115	0.054	2.05445e-105	RTN4—NGFR
8.48616e-108	1.07844	0.126	0.066	1.94078e-104	RGMA—BMPR2
4.62138e-107	0.920011	0.042	0.105	1.05691e-103	TNF—SLC5A11
5.78399e-106	-1.64069	0.144	0.074	1.3228e-102	COL1A1—CD44
9.48163e-106	0.467786	0.108	0.049	2.16845e-102	ADAM10—EPHA3
2.76336e-105	-2.49033	0.139	0.073	6.3198e-102	COL1A2—CD44
1.40285e-104	7.14621	0.11	0.055	3.20832e-101	GPC3—CD81
1.61683e-102	0.356793	0.245	0.161	3.6977e-99	CALM3—GP6
9.61862e-102	1.4362	0.136	0.077	2.19978e-98	FGF1—CD44
1.24739e-101	3.73655	0.193	0.122	2.85278e-98	HLA-E—KLRC2
1.9293e-101	-3.53629	0.128	0.065	4.41232e-98	COL1A1—ITGB1
1.12072e-100	-2.88816	0.125	0.064	2.56308e-97	COL1A2—ITGB1
2.91951e-97	6.67145	0.129	0.072	6.67693e-94	COL14A1—CD44
4.09863e-97	-1.07816	0.058	0.118	9.37357e-94	EBI3—IL6ST
1.08676e-95	6.24987	0.438	0.36	2.48542e-92	RGMB—BMPR2
5.21527e-93	0.300447	0.198	0.123	1.19273e-89	BMP2—ACVR1
1.00522e-88	1.56439	0.115	0.059	2.29893e-85	CALM2—PDE1A
1.1478e-87	0.455029	0.189	0.12	2.62502e-84	CTF1—IL6ST
1.14851e-87	0.320918	0.128	0.069	2.62665e-84	CCL28—ACKR2
5.12645e-87	0.502551	0.115	0.059	1.17242e-83	CALM1—PDE1A
5.19955e-86	0.694144	0.103	0.053	1.18914e-82	ANGPT1—ITGB1
1.34481e-85	0.391435	0.305	0.229	3.07559e-82	IFNL1—IL10RB
2.15289e-85	-0.32872	0.196	0.129	4.92366e-82	VCAM1—ITGB1
3.86474e-85	1.11445	0.192	0.129	8.83867e-82	HGF—CD44
2.44887e-83	1.50187	0.227	0.155	5.60057e-80	IL15—IL2RB
7.40712e-83	1.35695	0.198	0.129	1.69401e-79	TGFB2—TGFBR2
7.44978e-83	0.453509	0.417	0.341	1.70377e-79	GDF11—ACVR2A
2.27953e-81	0.284213	0.212	0.138	5.21329e-78	ADAM10—AXL
1.17513e-80	1.79146	0.149	0.089	2.68751e-77	CALM2—EGFR
3.23785e-77	1.41191	0.149	0.089	7.40496e-74	CALM1—EGFR
5.5304e-77	-1.90043	0.185	0.262	1.2648e-73	CALM1—PTH2R
6.47717e-77	0.440328	0.106	0.056	1.48133e-73	CALM3—PDE1A
1.72152e-76	0.815058	0.148	0.089	3.93711e-73	GNAI2—EGFR
3.75385e-76	0.74589	0.969	0.982	8.58506e-73	HLA-B—CANX
2.2198e-75	1.45496	0.16	0.105	5.07669e-72	FGF2—CD44
4.36308e-75	0.329557	0.204	0.139	9.97837e-72	TGFB2—TGFBR1
6.21785e-75	0.8054	0.931	0.947	1.42202e-71	CALR—HLA-F
1.82251e-73	0.564348	0.131	0.076	4.16807e-70	UBA52—AGTR1
7.47437e-73	1.39454	0.146	0.088	1.70939e-69	UBA52—EGFR
6.89907e-72	1.59115	0.208	0.145	1.57782e-68	HLA-E—SLC16A4
1.92761e-71	0.668373	0.185	0.127	4.40844e-68	CALM2—GRM5
5.65514e-71	0.563936	0.108	0.061	1.29333e-67	VEGFC—ITGB1
1.24496e-70	0.839976	0.162	0.106	2.84723e-67	JAG1—NOTCH1
1.77691e-70	0.83488	0.149	0.089	4.06378e-67	HSP90AA1—EGFR
1.97351e-69	0.46017	0.131	0.078	4.51341e-66	RTN4—TNFRSF19
1.17028e-67	0.723157	0.19	0.126	2.67644e-64	HLA-E—KIR3DL1
1.31583e-67	0.868071	0.19	0.126	3.0093e-64	HLA-C—KIR3DL1
2.21819e-67	0.824549	0.19	0.127	5.07299e-64	HLA-A—KIR3DL1
7.5614e-67	0.58474	0.138	0.085	1.72929e-63	CALM3—EGFR
1.13548e-66	0.921079	0.19	0.127	2.59684e-63	B2M—KIR3DL1
2.33995e-66	0.544102	0.126	0.079	5.35146e-63	JAG1—NOTCH2
4.20461e-66	0.462311	0.149	0.095	9.61594e-63	TGFB2—ACVR1
1.16511e-65	0.582472	0.186	0.127	2.66461e-62	CALM1—GRM5
1.89575e-64	0.488089	0.45	0.368	4.33559e-61	CALM1—OPRM1
4.16658e-63	1.99764	0.402	0.381	9.52896e-60	GNAS—ADCY9
5.86016e-61	0.311245	0.19	0.127	1.34022e-57	HLA-B—KIR3DL1
6.72944e-61	-0.373785	0.081	0.13	1.53902e-57	RTN4—GJB2
1.21277e-60	0.363739	0.448	0.368	2.77361e-57	GNAI2—OPRM1
1.34528e-60	-1.35724	0.109	0.063	3.07667e-57	TNC—ITGB1
2.98416e-60	1.40804	0.164	0.109	6.82477e-57	CALM2—MYLK
6.66738e-59	0.27125	0.127	0.077	1.52483e-55	GNAI2—EDNRA
1.44763e-58	0.284181	0.251	0.19	3.31073e-55	TGFB3—TGFBR2
7.55007e-57	0.431962	0.218	0.155	1.7267e-53	GNAI2—CNR1
1.21188e-56	0.44304	0.146	0.097	2.77158e-53	GNAS—LHCGR
1.48076e-56	0.833302	0.125	0.076	3.3865e-53	GNAI2—ADRA2A
2.45592e-56	0.459944	0.165	0.109	5.61668e-53	CALM1—MYLK
3.6361e-56	0.302319	0.172	0.121	8.31576e-53	CALM3—GRM5
1.1752e-55	0.299607	0.127	0.084	2.68769e-52	BMP2—BMPR1A
1.65973e-55	-0.632316	0.419	0.484	3.7958e-52	CALM1—KCNN4
2.59188e-55	0.647036	0.183	0.127	5.92762e-52	IFNG—IFNGR1
1.12743e-52	3.67979	0.14	0.095	2.57844e-49	CXCL12—ITGB1
1.52709e-49	0.434994	0.125	0.078	3.49245e-46	TGFB3—TGFBR3
1.83836e-48	0.503629	0.152	0.105	4.20433e-45	CALM3—MYLK
1.09658e-47	-0.923744	0.178	0.13	2.50787e-44	FN1—ITGB1
1.11017e-47	0.385335	0.128	0.083	2.53895e-44	PSEN1—NOTCH3
1.20399e-47	-1.34447	0.14	0.096	2.75352e-44	COL4A1—ITGB1
2.99296e-47	0.490054	0.233	0.169	6.84489e-44	FASLG—TNFRSF1A
3.72252e-47	-1.63355	0.123	0.079	8.51341e-44	COL6A3—ITGB1
8.89743e-46	-2.11547	0.165	0.207	2.03484e-42	HSPA1A—GRIN2D
2.00395e-45	-0.298787	0.173	0.127	4.58303e-42	VCAM1—ITGB2
4.06142e-45	-1.2688	0.076	0.116	9.28848e-42	ZG16B—CXCR4
5.17629e-45	-1.03292	0.141	0.1	1.18382e-41	COL6A1—ITGB1
5.82931e-45	-0.675955	0.165	0.117	1.33316e-41	COL4A1—CD47
9.48799e-43	-0.38425	0.2	0.151	2.1699e-39	FN1—CD44
1.16949e-42	-0.792537	0.117	0.079	2.67463e-39	COL5A2—ITGB1
4.42051e-42	0.327837	0.113	0.076	1.01097e-38	FN1—ITGB7
6.30755e-42	-0.348481	0.389	0.447	1.44254e-38	ICAM2—ITGAL
1.02627e-41	0.569298	0.354	0.427	2.34709e-38	ICAM1—ITGB2
8.1379e-41	0.29379	0.146	0.103	1.86114e-37	HLA-G—CD4
9.53613e-41	0.644481	0.168	0.121	2.18091e-37	HLA-C—KIR2DL3
1.13341e-40	0.610026	0.168	0.121	2.5921e-37	HLA-A—KIR2DL3
1.57307e-40	-0.521989	0.48	0.542	3.59761e-37	ICAM2—ITGB2
2.20532e-40	0.866775	0.928	0.881	5.04357e-37	UBA52—TGFBR2
2.51497e-40	0.841302	0.168	0.121	5.75173e-37	B2M—KIR2DL3
6.41953e-40	1.51859	0.155	0.114	1.46815e-36	TGFB1—CAV1
1.53368e-39	0.278616	0.44	0.528	3.50753e-36	CALM2—PDE1B
3.7467e-39	1.00593	0.158	0.116	8.5687e-36	GNAI2—CAV1
2.42202e-38	-2.01051	0.22	0.173	5.53917e-35	THBS1—ITGB1
9.57008e-38	-0.707521	0.095	0.138	2.18868e-34	TGM2—ITGA4
3.79283e-37	-0.638854	0.386	0.326	8.6742e-34	GDF9—BMPR2
1.57649e-36	3.36208	0.088	0.131	3.60543e-33	MMP9—CD44
3.79502e-36	0.567941	0.116	0.08	8.6792e-33	FARP2—PLXNA4
1.09658e-35	0.43526	0.105	0.071	2.50788e-32	EDIL3—ITGAV
5.4328e-35	0.597681	0.182	0.137	1.24248e-31	PSAP—SORT1
8.92916e-35	1.25548	0.306	0.279	2.0421e-31	GNAS—PTGDR
1.82594e-34	1.14549	0.163	0.117	4.17593e-31	HSP90AA1—FGFR3
2.06429e-33	-0.702555	0.261	0.214	4.72103e-30	THBS1—CD47
3.6423e-33	-0.719746	0.945	0.948	8.32993e-30	DUSP18—RPSA
6.44533e-33	0.551619	0.494	0.471	1.47405e-29	TNFSF14—TNFRSF14
1.15352e-32	-2.37668	0.072	0.113	2.63811e-29	CALM1—TRPC5
3.24481e-32	1.03819	0.369	0.44	7.42088e-29	ICAM1—IL2RG
7.2374e-32	-0.533447	0.267	0.309	1.65519e-28	LTA—TNFRSF1B
1.52319e-31	-0.348072	0.067	0.109	3.48354e-28	CALM3—TRPC5
3.21518e-31	-1.33011	0.071	0.113	7.35312e-28	CALM2—TRPC5
1.53075e-30	2.75958	0.19	0.151	3.50082e-27	B2M—KLRC1
1.6258e-30	1.35905	0.284	0.237	3.7182e-27	B2M—KLRD1
2.14174e-30	-0.261046	0.107	0.144	4.89816e-27	GNAI2—LPAR3
3.94061e-30	2.06309	0.189	0.151	9.01217e-27	HLA-E—KLRC1
9.82662e-30	1.22607	0.283	0.237	2.24735e-26	HLA-E—KLRD1
7.02049e-29	-0.536578	0.085	0.119	1.60559e-25	SEMA4A—PLXND1
7.28493e-29	7.15381	0.957	0.947	1.66606e-25	VIM—CD44
1.69318e-28	0.402316	0.782	0.753	3.87231e-25	ADAM17—ITGB1
6.07971e-28	-0.609747	0.147	0.116	1.39043e-24	FN1—ITGA4
6.20397e-28	8.87507	0.144	0.106	1.41885e-24	GZMB—PGRMC1
7.25454e-28	1.27577	0.279	0.241	1.65911e-24	HLA-A—ERBB2
1.52618e-27	-2.17131	0.121	0.084	3.49036e-24	CSF2—ITGB1
1.66191e-27	0.616546	0.147	0.113	3.80079e-24	HRAS—CAV1
2.94377e-27	-0.38273	0.155	0.191	6.73241e-24	IL10—IL10RB
5.18189e-27	-0.355357	0.148	0.194	1.1851e-23	MATN1—ITGB1
1.07578e-26	1.70228	0.228	0.191	2.4603e-23	VEGFB—NRP1
2.21665e-26	-1.79148	0.19	0.157	5.06949e-23	COL6A2—ITGB1
3.77522e-26	0.705656	0.38	0.364	8.63392e-23	HLA-C—DDR1
6.22243e-26	-1.14405	0.113	0.149	1.42307e-22	TGM2—ITGB1
1.91431e-25	-1.26604	0.107	0.077	4.37803e-22	COL4A1—ITGAV
6.23994e-25	0.512906	0.178	0.145	1.42707e-21	NCAM1—PTPRA
6.89344e-25	0.60551	0.298	0.262	1.57653e-21	TIMP2—ITGB1
1.22635e-24	0.421469	0.798	0.854	2.80465e-21	ADAM17—NOTCH1
2.49388e-24	0.454762	0.431	0.394	5.70351e-21	LRPAP1—LDLR
4.31572e-24	-0.586007	0.127	0.097	9.87005e-21	LAMB1—ITGB1
9.5245e-24	0.948472	0.154	0.125	2.17825e-20	TNFSF10—TNFRSF10D
3.97358e-23	0.533067	0.326	0.296	9.08758e-20	TGFB1—CD109
7.6811e-23	0.37419	0.506	0.481	1.75667e-19	IL16—KCNA3
7.86972e-23	0.33672	0.601	0.596	1.7998e-19	NUCB2—ERAP1
1.27617e-22	0.561568	0.362	0.336	2.9186e-19	CALM2—KCNQ1
1.60459e-22	0.69088	0.283	0.238	3.6697e-19	HLA-B—KLRD1
1.74588e-22	2.29479	0.197	0.165	3.99282e-19	HMGB1—THBD
1.75401e-22	0.633264	0.115	0.091	4.01141e-19	MDK—ITGB1
1.97957e-22	-0.435926	0.136	0.103	4.52729e-19	FN1—ITGAV
2.08252e-21	-0.855067	0.192	0.162	4.76272e-18	COL18A1—ITGB1
5.05091e-21	-0.254791	0.236	0.278	1.15514e-17	CALM3—KCNQ5
5.40379e-21	-0.471557	0.582	0.605	1.23585e-17	CALR—ITGAV
6.4579e-21	-1.92381	0.111	0.137	1.47692e-17	HLA-B—LILRB2
1.59371e-20	-0.858246	0.129	0.157	3.64481e-17	CALR—TSHR
2.86433e-20	0.272461	0.279	0.241	6.55073e-17	HSP90B1—ERBB2
3.08589e-20	-1.01104	0.249	0.288	7.05744e-17	CALM1—KCNQ5
4.69512e-20	0.583978	0.138	0.106	1.07377e-16	ICAM3—ITGAD
5.23811e-20	0.360936	0.306	0.274	1.19795e-16	MADCAM1—ITGB7
1.01049e-19	0.31034	0.652	0.689	2.31099e-16	B2M—TFRC
1.70968e-19	1.86204	0.5	0.487	3.91005e-16	CALM2—SELL
5.35945e-19	-1.47651	0.111	0.137	1.22571e-15	B2M—LILRB2
5.92592e-19	0.703155	0.117	0.09	1.35526e-15	CCL5—CCR4
8.17468e-19	0.832507	0.308	0.278	1.86955e-15	SELPLG—SELL
9.58943e-19	0.423234	0.145	0.117	2.1931e-15	RTN4—RTN4RL1
1.2962e-18	-0.418378	0.103	0.13	2.96441e-15	CEL—CXCR4
1.30083e-18	-1.26783	0.111	0.137	2.97501e-15	HLA-A—LILRB2
2.00198e-18	3.49095	0.119	0.153	4.57853e-15	HBEGF—CD44
2.43638e-18	-1.3069	0.111	0.137	5.572e-15	HLA-C—LILRB2
2.94376e-18	-2.17404	0.185	0.158	6.73237e-15	THBS1—ITGA4
3.21988e-18	-0.368464	0.119	0.144	7.36388e-15	IL10—IL10RA
4.3964e-18	0.728202	0.186	0.162	1.00546e-14	PODXL2—SELL
7.14343e-18	-0.530843	0.136	0.163	1.6337e-14	GNAI2—TSHR
8.29958e-18	1.54021	0.116	0.142	1.89811e-14	HSPA1A—TLR4
1.50418e-17	0.578586	0.124	0.154	3.44006e-14	HSP90B1—TLR2
3.07874e-17	0.408008	0.274	0.239	7.04108e-14	UBA52—ERBB2
3.84783e-17	-0.477093	0.105	0.081	8.8e-14	TGFB3—ENG
4.07344e-17	0.317433	0.158	0.141	9.31596e-14	GNAS—VIPR1
1.08759e-16	1.53847	0.618	0.695	2.48731e-13	HLA-A—APLP2
1.81638e-16	0.567471	0.152	0.125	4.15405e-13	HLA-C—KIR2DL1
2.11622e-16	0.507062	0.152	0.125	4.83979e-13	HLA-A—KIR2DL1
3.21989e-16	0.628901	0.152	0.125	7.36389e-13	B2M—KIR2DL1
5.88349e-16	0.801247	0.174	0.144	1.34555e-12	LTBP3—ITGB5
9.93863e-16	0.919632	0.103	0.127	2.27297e-12	ICAM1—ITGAX
1.87201e-15	-0.671881	0.221	0.246	4.28128e-12	TNFSF9—TRAF2
4.82154e-15	0.255864	0.211	0.186	1.10269e-11	SEMA4D—ERBB2
7.09335e-15	1.85513	0.479	0.476	1.62225e-11	HLA-A—CD3G
1.06614e-14	3.95766	0.108	0.088	2.43825e-11	IFNG—IFNGR2
1.13531e-14	0.850471	0.133	0.111	2.59644e-11	RGMB—NEO1
1.56799e-14	-1.48112	0.12	0.144	3.58598e-11	RPS19—C5AR1
1.67945e-14	0.430121	0.342	0.324	3.84089e-11	CALM3—KCNQ1
2.09502e-14	0.771072	0.953	0.954	4.79131e-11	PSEN1—CD44
7.72132e-14	1.86529	0.479	0.476	1.76587e-10	HLA-C—CD3G
8.8711e-14	0.496338	0.156	0.133	2.02882e-10	SEMA3A—PLXNA3
9.62555e-14	0.445564	0.49	0.477	2.20136e-10	SELPLG—ITGB2
1.06492e-13	1.03953	0.294	0.272	2.43547e-10	B2M—HFE
1.09769e-13	-0.393324	0.12	0.143	2.51041e-10	GNAI2—C5AR1
2.55417e-13	2.30425	0.479	0.476	5.84138e-10	B2M—CD3G
3.11786e-13	-0.784541	0.133	0.111	7.13055e-10	COL5A1—ITGB1
3.54688e-13	-1.44894	0.922	0.918	8.11173e-10	PKM—CD44
7.05227e-13	-0.311791	0.292	0.322	1.61286e-09	CALM1—ABCA1
1.20418e-12	0.67089	0.101	0.125	2.75396e-09	GNAI2—FPR1
1.4979e-12	-0.270872	0.179	0.205	3.42569e-09	CALR—SCARF1
1.68088e-12	-0.329107	0.131	0.162	3.84416e-09	GNAI2—TBXA2R
3.80522e-12	1.79305	0.16	0.136	8.70253e-09	CALM2—CACNA1C
6.77316e-12	-0.470251	0.107	0.123	1.54902e-08	CD70—CD27
1.22183e-11	1.45214	0.13	0.103	2.79432e-08	CCL5—CCR5
2.99717e-11	0.55533	0.104	0.083	6.85452e-08	CALCB—RAMP1
3.8701e-11	-0.374543	0.085	0.102	8.85093e-08	CALM1—GLP1R
8.08247e-11	-2.60818	0.285	0.304	1.84846e-07	HLA-B—LILRB1
8.11334e-11	0.604294	0.121	0.103	1.85552e-07	CALM1—HTR2C
1.43388e-10	-0.319634	0.109	0.087	3.27929e-07	IL18—IL18R1
2.33208e-10	0.303086	0.16	0.136	5.33347e-07	CALM1—CACNA1C
4.49722e-10	0.273982	0.313	0.292	1.02852e-06	BTLA—TNFRSF14
7.30036e-10	0.934386	0.5	0.488	1.66959e-06	CALM1—SELL
7.4343e-10	-0.359392	0.231	0.213	1.70022e-06	ADAM15—ITGB1
2.15409e-09	0.677949	0.473	0.471	4.92641e-06	CALM3—SELL
2.35963e-09	0.410117	0.137	0.163	5.39648e-06	GNAS—TSHR
2.91294e-09	0.321315	0.581	0.57	6.6619e-06	B2M—CD247
2.02008e-08	-3.29002	0.287	0.256	4.61993e-05	TNF—TNFRSF1A
3.90348e-08	-0.374125	0.103	0.118	8.92725e-05	GNAI2—S1PR5
3.93151e-08	0.268171	0.232	0.263	8.99135e-05	CALM3—INSR
6.40044e-08	0.323849	0.519	0.533	0.000146378	MFNG—NOTCH2
7.73687e-08	0.7953	0.292	0.321	0.000176942	CALM2—ABCA1
8.24068e-08	0.302788	0.103	0.089	0.000188464	NRG2—ERBB2
1.2151e-07	2.00193	0.5	0.528	0.000277894	MADCAM1—CD44
1.26212e-07	-0.593352	0.158	0.141	0.000288647	PTMA—VIPR1
2.17446e-07	-0.512895	0.109	0.096	0.000497298	FN1—ITGA5
2.276e-07	-0.544592	0.19	0.171	0.00052052	SPON2—ITGB2
2.33395e-07	0.953924	0.489	0.487	0.000533775	HLA-A—CD3D
3.98182e-07	0.370876	0.137	0.157	0.000910643	ICAM1—ITGAM
3.99078e-07	0.548017	0.36	0.358	0.000912692	IL7—IL2RG
6.3802e-07	1.0259	0.489	0.486	0.00145915	HLA-C—CD3D
1.23832e-06	-0.655895	0.215	0.233	0.00283205	ADAM12—ITGB1
2.80472e-06	0.531381	0.117	0.104	0.0064144	OSM—IL6ST
6.13524e-06	0.341252	0.095	0.108	0.0140313	ICAM1—IL2RA
6.25403e-06	0.402537	0.499	0.513	0.014303	APP—NCSTN
8.74486e-06	-0.285814	0.21	0.222	0.0199995	DLL1—NOTCH1
9.67956e-06	1.06324	0.489	0.487	0.0221372	B2M—CD3D
1.0243e-05	0.805469	0.292	0.278	0.0234258	GNAI2—IGF1R
2.1808e-05	0.62099	0.115	0.107	0.0498748	APP—LRP1

## Sheet: S2E-I
E	Gene	CellType	Group	n	Mean
	IL15	mmd	IPF	2928	0.130039
	IL15	mmd	PCD	1600	0.308744
	IL15	washburn_myeloid	Active	673	0.0910597
	IL15	washburn_myeloid	Ctrl	43	0
	IL15	washburn_myeloid	Inactive	184	0.0130306
F	IFNAR2	LPS_myeloid cells	IPF	396	0.235016
	IFNAR2	LPS_myeloid cells	PCD	544	0.309808
G	NOD2	mmd	IPF	2928	0.142464
	NOD2	mmd	PCD	1600	0.186457
	RIPK2	mmd	IPF	2928	0.359834
	RIPK2	mmd	PCD	1600	0.778863
H	TNFSF15	epi_cells	Active	18576	0.0224933
	TNFSF15	epi_cells	Ctrl	12175	0.00571181
	TNFSF15	epi_cells	Inactive	21815	0.00556782
	TNFRSF25	epi_cells	Active	18576	0.106852
	TNFRSF25	epi_cells	Ctrl	12175	0.106243
	TNFRSF25	epi_cells	Inactive	21815	0.103337
I	TNFRSF25	tcell	Active	2674	0.264717
	TNFRSF25	tcell	Ctrl	51	0.0432349
	TNFRSF25	tcell	Inactive	334	0.210047

[truncated: 4 more sheets: S2J-L, S2M-O, S3E, S3F]
